# Supplementary material for: Single‐cell RNA sequencing reveals inflammatory retinal microglia in experimental autoimmune uveitis
Source: MedComm (2020). 2024 Apr 7;5(4):e534. [Article in Italian] doi: 10.1002/mco2.534 (PMC10999176; doi:10.1002/mco2.534)
Supplement: Supplementary file 2 — Supporting Information [file MCO2-5-e534-s003.csv]

p_val	avg_log2FC	pct.1	pct.2	p_val_adj	cluster	gene
0	1.467978961	0.982	0.369	0	Microglia	Cd81
0	1.465010943	0.995	0.454	0	Microglia	C1qc
0	1.438784886	0.996	0.494	0	Microglia	C1qa
0	1.418487947	0.984	0.492	0	Microglia	Hexb
0	1.392661605	0.998	0.503	0	Microglia	C1qb
0	1.386911061	0.95	0.27	0	Microglia	Trem2
0	1.375817517	0.969	0.384	0	Microglia	Lgmn
0	1.37310744	0.836	0.128	0	Microglia	Sparc
0	1.343057877	0.767	0.197	0	Microglia	Ccl12
0	1.327916977	0.822	0.112	0	Microglia	Olfml3
0	1.320612405	0.935	0.252	0	Microglia	Cd63
0	1.288426842	0.746	0.088	0	Microglia	Tmem119
0	1.272719493	0.931	0.327	0	Microglia	Cd9
0	1.254329327	0.943	0.319	0	Microglia	Ctsl
0	1.19370888	0.913	0.306	0	Microglia	Csf1r
0	1.165976336	0.787	0.214	0	Microglia	Cx3cr1
0	1.147888087	0.957	0.398	0	Microglia	Ly86
0	1.086626218	0.921	0.306	0	Microglia	Fcgr3
0	1.083842944	0.813	0.214	0	Microglia	Lpcat2
0	1.075012404	0.952	0.439	0	Microglia	Grn
0	1.052500494	0.834	0.252	0	Microglia	Trf
0	1.052225958	0.936	0.364	0	Microglia	Aif1
0	1.047080437	0.789	0.234	0	Microglia	Timp2
0	1.028912249	0.74	0.14	0	Microglia	Itgb5
0	0.999005418	0.992	0.797	0	Microglia	Ctsd
0	0.977722026	0.771	0.221	0	Microglia	Abhd12
0	0.970268638	0.849	0.331	0	Microglia	Sepp1
0	0.963533478	0.984	0.561	0	Microglia	Ctsz
0	0.894757488	0.995	0.799	0	Microglia	Ctss
0	0.881316575	0.933	0.435	0	Microglia	Ctsh
0	0.863556527	0.98	0.696	0	Microglia	Ctsb
0	0.862069344	0.994	0.561	0	Microglia	Fcer1g
0	0.837354512	0.969	0.877	0	Microglia	Apoe
0	0.777365598	1	0.903	0	Microglia	Cst3
0	0.773856882	0.937	0.574	0	Microglia	Lamp1
0	0.447969364	0.995	0.975	0	Microglia	Itm2b
7.98E-299	0.884335564	0.836	0.362	1.26E-294	Microglia	Hexa
2.91E-297	0.954958105	0.738	0.173	4.61E-293	Microglia	Ldhb
1.44E-289	1.02455054	0.659	0.091	2.27E-285	Microglia	Gpr34
8.27E-286	0.691741731	0.975	0.719	1.31E-281	Microglia	Psap
9.93E-282	0.951549166	0.802	0.271	1.57E-277	Microglia	Marcks
7.07E-277	0.892850807	0.787	0.255	1.12E-272	Microglia	AF251705
5.92E-275	0.830405421	0.859	0.412	9.35E-271	Microglia	Unc93b1
3.99E-274	1.016350178	0.626	0.081	6.30E-270	Microglia	P2ry12
7.69E-274	0.888614846	0.815	0.316	1.22E-269	Microglia	Cd68
9.85E-264	1.032622531	0.702	0.172	1.56E-259	Microglia	Mafb
1.40E-257	0.889119424	0.615	0.085	2.21E-253	Microglia	Hpgds
4.42E-257	0.908772667	0.639	0.108	6.99E-253	Microglia	Syngr1
1.44E-254	0.841604926	0.84	0.338	2.27E-250	Microglia	Pld4
7.06E-252	1.161914643	0.643	0.138	1.12E-247	Microglia	Rhob
1.75E-249	0.361722945	0.998	0.971	2.77E-245	Microglia	Ftl1
5.09E-248	0.874381849	0.714	0.191	8.05E-244	Microglia	Fcgr1
1.12E-247	0.757212513	0.992	0.603	1.76E-243	Microglia	Tyrobp
1.59E-246	0.875315757	0.579	0.07	2.51E-242	Microglia	Ptgs1
6.14E-234	0.863361848	0.719	0.256	9.70E-230	Microglia	Glul
6.52E-223	0.701357761	0.811	0.468	1.03E-218	Microglia	Ctsa
5.25E-216	0.633771856	0.872	0.597	8.30E-212	Microglia	Sat1
2.13E-215	0.762977688	0.744	0.332	3.37E-211	Microglia	Man2b1
2.75E-215	0.821363372	0.592	0.111	4.35E-211	Microglia	C3ar1
2.88E-213	0.803419594	0.74	0.267	4.54E-209	Microglia	Lair1
1.65E-208	0.743333156	0.474	0.031	2.61E-204	Microglia	Slco2b1
5.26E-208	0.765962858	0.599	0.142	8.32E-204	Microglia	Camk1
1.03E-207	0.800771927	0.605	0.144	1.63E-203	Microglia	F11r
3.14E-206	0.455267116	0.97	0.812	4.96E-202	Microglia	Npc2
4.11E-204	0.760261503	0.543	0.09	6.50E-200	Microglia	Rnase4
2.29E-200	0.755769363	0.635	0.178	3.62E-196	Microglia	Ppfia4
4.84E-199	0.789227836	0.739	0.269	7.65E-195	Microglia	Fcgr2b
6.50E-197	0.718714569	0.47	0.042	1.03E-192	Microglia	Plxdc2
6.31E-195	0.752775871	0.754	0.423	9.97E-191	Microglia	Lgals3bp
2.45E-194	0.7444076	0.657	0.195	3.88E-190	Microglia	Anxa3
7.71E-192	0.725840839	0.443	0.029	1.22E-187	Microglia	Pmp22
1.67E-190	0.739499916	0.644	0.211	2.64E-186	Microglia	Sirpa
1.33E-187	0.682517481	0.848	0.459	2.10E-183	Microglia	Ctsc
4.71E-184	0.748815071	0.643	0.2	7.44E-180	Microglia	Basp1
3.75E-183	1.032530239	0.547	0.123	5.93E-179	Microglia	Ccl2
1.67E-179	0.263380362	0.997	0.995	2.65E-175	Microglia	Fth1
1.90E-178	0.756515466	0.486	0.075	3.01E-174	Microglia	Crybb1
2.11E-177	0.705102194	0.531	0.113	3.33E-173	Microglia	Adgre1
4.53E-177	0.485302364	0.892	0.76	7.17E-173	Microglia	Serinc3
2.22E-176	0.713029412	0.587	0.175	3.51E-172	Microglia	Ntpcr
4.92E-175	0.662964972	0.735	0.352	7.77E-171	Microglia	Asah1
9.98E-170	0.576991537	0.782	0.509	1.58E-165	Microglia	Itm2c
1.98E-169	0.762882618	0.519	0.119	3.13E-165	Microglia	Cebpa
8.53E-168	0.636410847	0.726	0.364	1.35E-163	Microglia	Lamp2
1.45E-166	1.109527986	0.599	0.225	2.29E-162	Microglia	Ccl3
4.21E-165	0.762758118	0.638	0.227	6.65E-161	Microglia	Lag3
3.56E-163	0.65165447	0.499	0.103	5.62E-159	Microglia	Daglb
1.91E-160	0.749692293	0.57	0.176	3.02E-156	Microglia	Cd72
3.10E-157	0.705981666	0.515	0.116	4.90E-153	Microglia	C5ar1
4.58E-156	0.669179337	0.524	0.138	7.24E-152	Microglia	P2ry6
2.01E-155	0.755643324	0.472	0.087	3.17E-151	Microglia	Il1a
2.33E-155	0.593344398	0.398	0.037	3.68E-151	Microglia	Mertk
1.18E-154	0.677331106	0.431	0.063	1.86E-150	Microglia	Ltc4s
4.55E-154	0.632212954	0.515	0.123	7.19E-150	Microglia	Slc11a1
1.37E-153	0.696609536	0.627	0.232	2.16E-149	Microglia	Mef2c
1.83E-151	0.61669357	0.478	0.1	2.90E-147	Microglia	Hebp1
7.76E-151	0.454640541	0.898	0.687	1.23E-146	Microglia	Rgs10
4.92E-150	0.672147716	0.527	0.105	7.77E-146	Microglia	Siglech
7.95E-149	0.620191412	0.411	0.055	1.26E-144	Microglia	P2ry13
8.21E-149	0.683703961	0.602	0.201	1.30E-144	Microglia	Fcgr4
3.29E-148	0.640528997	0.556	0.184	5.20E-144	Microglia	Tcn2
2.63E-147	0.618546785	0.665	0.315	4.15E-143	Microglia	Bin1
2.05E-145	0.856029627	0.627	0.32	3.24E-141	Microglia	Egr1
2.06E-145	0.616117193	0.681	0.344	3.26E-141	Microglia	Creg1
2.40E-145	0.621845245	0.369	0.031	3.80E-141	Microglia	Serpine2
6.66E-145	0.634674494	0.485	0.106	1.05E-140	Microglia	Tmcc3
7.09E-145	0.581405403	0.425	0.069	1.12E-140	Microglia	Rab3il1
2.13E-138	0.564977155	0.41	0.066	3.37E-134	Microglia	Pla2g15
2.20E-137	0.631237279	0.536	0.16	3.47E-133	Microglia	Gatm
1.12E-136	0.597841707	0.749	0.362	1.77E-132	Microglia	Irf8
2.40E-136	0.592344082	0.472	0.117	3.79E-132	Microglia	Tmem86a
6.75E-135	0.599842867	0.49	0.135	1.07E-130	Microglia	Scoc
1.44E-134	0.684823949	0.571	0.179	2.28E-130	Microglia	Cd14
2.73E-133	0.622014362	0.524	0.171	4.31E-129	Microglia	Itgam
1.41E-130	0.587632993	0.446	0.107	2.23E-126	Microglia	Fgd2
2.00E-130	0.601353357	0.685	0.304	3.17E-126	Microglia	Mpeg1
5.93E-129	0.446928344	0.8	0.598	9.38E-125	Microglia	Atp6v0b
6.19E-129	0.615367228	0.421	0.081	9.78E-125	Microglia	Gpr84
1.36E-128	0.542549322	0.745	0.458	2.15E-124	Microglia	Ckb
2.58E-128	0.499541357	0.772	0.494	4.07E-124	Microglia	Laptm4a
6.83E-127	0.550542521	0.381	0.059	1.08E-122	Microglia	Cfh
3.34E-125	0.645540364	0.647	0.301	5.27E-121	Microglia	Mt1
3.84E-125	0.573597996	0.418	0.089	6.07E-121	Microglia	Cd180
4.45E-124	0.537282604	0.387	0.068	7.03E-120	Microglia	Zfhx3
1.63E-122	0.609553004	0.538	0.203	2.58E-118	Microglia	Tgfbr1
2.43E-122	0.51555016	0.355	0.049	3.85E-118	Microglia	Ang
1.50E-121	0.603847225	0.387	0.071	2.37E-117	Microglia	C4b
1.16E-120	0.480715723	0.32	0.029	1.84E-116	Microglia	Chst1
8.05E-119	0.536180184	0.396	0.08	1.27E-114	Microglia	Adap2os
1.28E-118	0.49762341	0.897	0.501	2.02E-114	Microglia	Lyz2
1.92E-118	0.464067157	0.766	0.527	3.03E-114	Microglia	Erp29
5.39E-116	0.501642018	0.372	0.064	8.52E-112	Microglia	Ctsf
1.67E-115	0.5493303	0.407	0.095	2.63E-111	Microglia	Adap2
9.71E-115	0.523368676	0.381	0.076	1.53E-110	Microglia	Cttnbp2nl
2.17E-112	0.539921552	0.457	0.141	3.43E-108	Microglia	Lmo2
1.58E-111	0.303812933	0.879	0.935	2.50E-107	Microglia	Ubc
2.34E-111	0.543476633	0.576	0.265	3.70E-107	Microglia	Gusb
2.95E-111	0.499233002	0.367	0.069	4.67E-107	Microglia	Frmd4a
5.76E-111	0.56514034	0.68	0.319	9.10E-107	Microglia	Lst1
8.21E-111	0.497492194	0.744	0.501	1.30E-106	Microglia	Rrbp1
3.00E-110	0.309126162	0.888	0.786	4.74E-106	Microglia	Clta
3.46E-110	0.446293955	0.301	0.029	5.47E-106	Microglia	Ophn1
1.32E-109	0.594376352	0.512	0.203	2.08E-105	Microglia	Kctd12
2.29E-109	0.389812773	0.817	0.65	3.62E-105	Microglia	Bsg
3.20E-109	0.391043997	0.844	0.661	5.06E-105	Microglia	Capza2
5.22E-109	0.815843127	0.649	0.477	8.25E-105	Microglia	Jun
8.89E-109	0.483889131	0.361	0.069	1.41E-104	Microglia	Naglu
9.17E-109	0.427539944	0.27	0.014	1.45E-104	Microglia	Nav3
9.86E-109	0.531864864	0.357	0.065	1.56E-104	Microglia	Bhlhe41
1.31E-108	0.496708602	0.318	0.04	2.08E-104	Microglia	Hcar2
1.29E-107	0.466237345	0.323	0.046	2.05E-103	Microglia	Pros1
1.49E-107	0.533541835	0.597	0.273	2.36E-103	Microglia	Lyn
2.66E-107	0.539331172	0.542	0.235	4.20E-103	Microglia	Lat2
2.96E-106	0.520105753	0.716	0.346	4.68E-102	Microglia	Spi1
5.00E-105	0.519502769	0.633	0.384	7.91E-101	Microglia	Sft2d1
5.34E-105	0.495578837	0.288	0.027	8.43E-101	Microglia	Fcrls
8.94E-105	0.531868677	0.678	0.437	1.41E-100	Microglia	Vsir
6.53E-104	0.75723	0.473	0.178	1.03E-99	Microglia	Atf3
1.62E-102	0.659548924	0.647	0.452	2.56E-98	Microglia	Zfp36
2.20E-102	0.440227416	0.301	0.036	3.48E-98	Microglia	Xlr
2.76E-102	0.347892598	0.84	0.709	4.36E-98	Microglia	Rnaset2a
6.16E-100	0.5075584	0.466	0.168	9.74E-96	Microglia	Gns
1.79E-99	0.499853256	0.436	0.135	2.84E-95	Microglia	Spint1
3.14E-99	0.484080445	0.366	0.083	4.97E-95	Microglia	Usp2
1.01E-98	0.494557561	0.409	0.12	1.60E-94	Microglia	Slamf9
1.20E-98	0.522810903	0.595	0.292	1.90E-94	Microglia	Hk2
1.22E-98	0.514236018	0.583	0.289	1.93E-94	Microglia	Abi3
1.26E-98	0.508580524	0.572	0.29	1.99E-94	Microglia	Comt
7.03E-98	0.466490842	0.332	0.063	1.11E-93	Microglia	Cryba4
2.65E-97	0.426370075	0.298	0.042	4.19E-93	Microglia	Ctc1
4.59E-96	0.384524913	0.243	0.013	7.26E-92	Microglia	Slc1a3
6.58E-96	0.413604823	0.275	0.03	1.04E-91	Microglia	Adgrg1
6.94E-96	0.504894938	0.505	0.207	1.10E-91	Microglia	Cd86
6.76E-95	0.507814441	0.776	0.425	1.07E-90	Microglia	Ifi30
2.93E-94	0.450833934	0.329	0.066	4.63E-90	Microglia	Asph
3.10E-94	0.389008546	0.252	0.02	4.90E-90	Microglia	Adora3
4.44E-94	0.498342377	0.541	0.261	7.02E-90	Microglia	Scamp2
5.47E-93	0.472045786	0.615	0.345	8.65E-89	Microglia	Ppt1
6.46E-93	0.481036658	0.53	0.237	1.02E-88	Microglia	Ifngr2
9.97E-93	0.382908386	0.248	0.019	1.58E-88	Microglia	Cd34
4.28E-92	0.505300597	0.472	0.187	6.76E-88	Microglia	Slc15a3
1.71E-91	0.44602819	0.354	0.086	2.71E-87	Microglia	Tbxas1
1.57E-90	0.46193216	0.367	0.099	2.48E-86	Microglia	Lyl1
3.15E-90	0.452195557	0.363	0.094	4.99E-86	Microglia	Cd33
7.30E-90	0.364315522	0.239	0.017	1.15E-85	Microglia	Tanc2
1.51E-89	0.537630681	0.442	0.157	2.38E-85	Microglia	Tlr2
2.86E-88	0.454625384	0.396	0.125	4.52E-84	Microglia	Lap3
2.61E-87	0.402040691	0.258	0.03	4.12E-83	Microglia	Ecscr
1.10E-86	0.434980246	0.324	0.07	1.73E-82	Microglia	Gas6
4.76E-86	0.399126797	0.285	0.047	7.52E-82	Microglia	Tspan4
7.55E-85	0.392084806	0.301	0.057	1.19E-80	Microglia	Dst
2.09E-83	0.387013741	0.273	0.044	3.31E-79	Microglia	Tnfsf13b
6.08E-83	0.335652373	0.22	0.015	9.62E-79	Microglia	Sall1
1.10E-82	0.820204743	0.559	0.327	1.74E-78	Microglia	Ccl4
1.16E-82	0.408707111	0.325	0.075	1.84E-78	Microglia	Tmem37
2.14E-82	0.486229614	0.507	0.211	3.38E-78	Microglia	Ifi204
5.97E-80	0.487549957	0.581	0.269	9.43E-76	Microglia	Cxcl16
9.47E-80	0.509082038	0.532	0.279	1.50E-75	Microglia	Pou2f2
1.80E-79	0.458275644	0.499	0.234	2.84E-75	Microglia	Epb41l2
1.20E-78	0.287044916	0.86	0.762	1.90E-74	Microglia	Eif4a1
5.39E-78	0.404390068	0.335	0.091	8.52E-74	Microglia	Hps4
1.07E-77	0.382925273	0.275	0.052	1.69E-73	Microglia	Rin2
1.41E-77	0.396360371	0.319	0.078	2.23E-73	Microglia	Csf3r
2.49E-75	0.309036235	0.214	0.02	3.94E-71	Microglia	Lhfpl2
8.09E-74	0.399425134	0.683	0.476	1.28E-69	Microglia	Bri3
1.07E-73	0.429470252	0.43	0.185	1.69E-69	Microglia	Qk
4.14E-73	0.342584181	0.26	0.047	6.54E-69	Microglia	Plod1
1.64E-72	0.285127723	0.184	0.008	2.59E-68	Microglia	Gal3st4
1.67E-71	0.433464245	0.566	0.306	2.63E-67	Microglia	Nfe2l2
2.39E-71	0.51894947	0.507	0.269	3.78E-67	Microglia	Cst7
3.20E-71	0.473185346	0.666	0.627	5.06E-67	Microglia	Ier5
3.43E-69	0.358323209	0.278	0.064	5.42E-65	Microglia	Havcr2
1.30E-68	0.289624937	0.189	0.014	2.06E-64	Microglia	Slc46a1
2.20E-68	0.309207702	0.173	0.007	3.48E-64	Microglia	Slc2a5
3.29E-68	0.42063287	0.489	0.244	5.20E-64	Microglia	P2rx4
6.89E-68	0.413753805	0.515	0.261	1.09E-63	Microglia	Ncf1
8.33E-68	0.467191301	0.354	0.123	1.32E-63	Microglia	Adrb2
1.42E-67	0.5477976	0.47	0.224	2.25E-63	Microglia	Ier3
1.44E-67	0.2768489	0.181	0.012	2.27E-63	Microglia	Sgce
2.31E-67	0.381706761	0.341	0.11	3.65E-63	Microglia	Blnk
5.23E-67	0.294655308	0.186	0.015	8.27E-63	Microglia	Lrrc3
6.79E-67	0.280071033	0.185	0.014	1.07E-62	Microglia	Nuak1
1.27E-66	0.315279737	0.217	0.031	2.00E-62	Microglia	Capn3
4.34E-66	0.3265017	0.242	0.044	6.86E-62	Microglia	Scn1b
4.49E-66	0.400925166	0.735	0.452	7.10E-62	Microglia	H2-DMa
1.23E-65	0.405345937	0.474	0.24	1.95E-61	Microglia	Rnf130
5.56E-65	0.303604006	0.2	0.024	8.78E-61	Microglia	Fam167b
6.64E-65	0.522351482	0.541	0.33	1.05E-60	Microglia	Sgk1
8.87E-65	0.338084929	0.269	0.063	1.40E-60	Microglia	Pon3
9.06E-65	0.333043378	0.254	0.054	1.43E-60	Microglia	Itga6
1.58E-64	0.328350302	0.775	0.623	2.50E-60	Microglia	Tuba1b
8.40E-64	0.349994536	0.279	0.074	1.33E-59	Microglia	Mtus1
2.09E-63	0.424659915	0.329	0.11	3.30E-59	Microglia	Hmox1
3.79E-63	0.390416144	0.466	0.218	5.99E-59	Microglia	Hck
6.58E-63	0.26800747	0.176	0.014	1.04E-58	Microglia	Kcnk13
1.34E-62	0.374764342	0.34	0.121	2.11E-58	Microglia	Vkorc1
3.01E-62	0.3826203	0.412	0.177	4.76E-58	Microglia	Dhrs3
5.71E-62	0.383761747	0.343	0.125	9.03E-58	Microglia	Srgap2
2.57E-61	0.300285803	0.217	0.036	4.07E-57	Microglia	Rasgrp3
3.18E-61	0.353534109	0.678	0.486	5.03E-57	Microglia	Efhd2
4.50E-61	0.340656937	0.702	0.517	7.12E-57	Microglia	Snx5
1.16E-60	0.360304807	0.302	0.093	1.84E-56	Microglia	Cadm1
1.29E-60	0.368415808	0.33	0.119	2.04E-56	Microglia	Zeb2os
3.22E-60	0.36587944	0.319	0.109	5.09E-56	Microglia	Csnk1e
1.44E-59	0.304563297	0.785	0.649	2.28E-55	Microglia	Pycard
2.12E-59	0.424526414	0.478	0.272	3.36E-55	Microglia	Wsb1
3.53E-59	0.339830213	0.293	0.091	5.58E-55	Microglia	Renbp
4.41E-59	0.363607915	0.319	0.111	6.97E-55	Microglia	Papss1
5.43E-59	0.387038116	0.409	0.19	8.58E-55	Microglia	Dnase2a
6.88E-59	0.308709389	0.78	0.598	1.09E-54	Microglia	Bst2
9.66E-59	0.406541581	0.462	0.253	1.53E-54	Microglia	Mef2a
4.94E-58	0.367854658	0.36	0.141	7.82E-54	Microglia	Axl
5.58E-58	0.39867225	0.535	0.335	8.82E-54	Microglia	Evi2a
1.50E-57	0.318219633	0.753	0.662	2.37E-53	Microglia	Hspa5
1.65E-57	0.285248874	0.794	0.691	2.60E-53	Microglia	Calr
3.79E-57	0.376336474	0.452	0.219	5.99E-53	Microglia	Ncf2
7.97E-57	0.336995328	0.302	0.098	1.26E-52	Microglia	Tspan7
1.13E-56	0.256149906	0.163	0.014	1.79E-52	Microglia	Trim47
1.15E-56	0.275839931	0.178	0.022	1.81E-52	Microglia	Fam212a
1.36E-56	0.258470857	0.182	0.024	2.15E-52	Microglia	Pald1
1.43E-56	0.384292243	0.336	0.13	2.25E-52	Microglia	Arhgap5
3.98E-56	0.333069782	0.277	0.085	6.29E-52	Microglia	Adam15
4.02E-56	0.38125959	0.451	0.239	6.35E-52	Microglia	Cyfip1
4.97E-56	0.344203425	0.322	0.117	7.86E-52	Microglia	Fcgrt
5.02E-56	0.404787648	0.403	0.188	7.94E-52	Microglia	Naaa
7.54E-55	0.417600708	0.37	0.154	1.19E-50	Microglia	Cd83
7.62E-55	0.381506041	0.547	0.346	1.21E-50	Microglia	Fam105a
1.13E-54	0.267521408	0.187	0.03	1.79E-50	Microglia	0610040J01Rik
1.14E-54	0.35982736	0.568	0.38	1.80E-50	Microglia	Rtcb
1.33E-54	0.361930335	0.346	0.137	2.10E-50	Microglia	Nupr1
1.55E-54	0.370147171	0.517	0.301	2.45E-50	Microglia	Plek
1.56E-54	0.300847915	0.236	0.059	2.46E-50	Microglia	Slc7a7
3.44E-54	0.468144873	0.336	0.134	5.44E-50	Microglia	Tnf
6.68E-54	0.354189192	0.336	0.136	1.06E-49	Microglia	Slc29a3
1.46E-53	0.351961506	0.7	0.473	2.31E-49	Microglia	Cebpb
4.11E-53	0.348720166	0.347	0.143	6.49E-49	Microglia	Mafg
4.64E-53	0.506381496	0.645	0.611	7.33E-49	Microglia	Fos
1.05E-52	0.398142328	0.349	0.147	1.66E-48	Microglia	Dusp6
5.11E-52	0.35985016	0.374	0.176	8.08E-48	Microglia	Tpp1
2.45E-51	0.368293953	0.458	0.256	3.87E-47	Microglia	Cebpzos
3.89E-50	0.438569683	0.478	0.292	6.14E-46	Microglia	Nfkbiz
1.08E-49	0.263971005	0.183	0.032	1.70E-45	Microglia	Vcam1
2.17E-49	0.35068764	0.445	0.232	3.44E-45	Microglia	Csf2ra
2.19E-49	0.432173352	0.245	0.074	3.47E-45	Microglia	Apoc1
2.94E-49	0.265334176	0.198	0.041	4.65E-45	Microglia	Abhd6
2.97E-49	0.311269262	0.283	0.099	4.70E-45	Microglia	Fez2
3.43E-49	0.353960082	0.442	0.25	5.43E-45	Microglia	Lrpap1
3.50E-49	0.346179815	0.39	0.189	5.53E-45	Microglia	Dram2
4.00E-49	0.292385091	0.712	0.596	6.33E-45	Microglia	Pdia3
4.57E-49	0.353087492	0.418	0.222	7.22E-45	Microglia	Plekho1
5.78E-49	0.33757516	0.603	0.422	9.14E-45	Microglia	Ptms
1.78E-48	0.363014321	0.52	0.322	2.82E-44	Microglia	Cd84
1.96E-48	0.312487044	0.283	0.103	3.10E-44	Microglia	Lacc1
7.56E-48	0.347770997	0.381	0.189	1.19E-43	Microglia	Il10ra
1.06E-47	0.31750267	0.16	0.023	1.67E-43	Microglia	Serpine1
1.63E-47	0.343415666	0.422	0.222	2.57E-43	Microglia	Bmyc
1.86E-47	0.350163043	0.522	0.341	2.94E-43	Microglia	Susd3
2.13E-46	0.350125353	0.367	0.176	3.37E-42	Microglia	Bmp2k
3.09E-46	0.304794312	0.256	0.087	4.88E-42	Microglia	Mzt2
4.66E-46	0.308298085	0.29	0.113	7.36E-42	Microglia	Cmtm3
9.47E-46	0.316736806	0.294	0.114	1.50E-41	Microglia	BC037034
1.95E-45	0.27029056	0.222	0.063	3.08E-41	Microglia	Abca1
4.75E-45	0.347589674	0.498	0.305	7.51E-41	Microglia	Sdf2l1
6.60E-45	0.259328389	0.211	0.057	1.04E-40	Microglia	Dpp7
7.23E-45	0.333750091	0.279	0.107	1.14E-40	Microglia	Acox3
1.60E-44	0.336869028	0.441	0.221	2.53E-40	Microglia	Bcl2a1a
2.20E-44	0.298449047	0.264	0.092	3.47E-40	Microglia	Cxxc5
3.10E-44	0.270837088	0.723	0.589	4.89E-40	Microglia	Sdcbp
3.35E-44	0.250225885	0.137	0.015	5.30E-40	Microglia	Hpgd
5.82E-44	0.298085131	0.27	0.1	9.20E-40	Microglia	Fbxw4
6.12E-44	0.284738652	0.248	0.083	9.67E-40	Microglia	Gtf2h2
7.06E-44	0.275084634	0.223	0.067	1.12E-39	Microglia	Tlr7
1.49E-43	0.276563895	0.24	0.079	2.35E-39	Microglia	Tnfrsf21
2.17E-43	0.29023101	0.208	0.057	3.42E-39	Microglia	Egr2
2.26E-43	0.257217151	0.198	0.05	3.57E-39	Microglia	Rtn4rl1
1.22E-42	0.316482785	0.377	0.198	1.92E-38	Microglia	Tcirg1
3.00E-42	0.257220973	0.214	0.062	4.75E-38	Microglia	Specc1
4.17E-42	0.292663941	0.298	0.126	6.60E-38	Microglia	Atp13a2
4.22E-42	0.323798785	0.488	0.315	6.68E-38	Microglia	Il10rb
1.66E-41	0.252161423	0.213	0.063	2.62E-37	Microglia	Pdlim4
4.74E-41	0.259294878	0.239	0.081	7.49E-37	Microglia	Gaa
2.29E-40	0.305072587	0.603	0.323	3.62E-36	Microglia	Alox5ap
2.38E-40	0.321635573	0.462	0.298	3.77E-36	Microglia	Atraid
2.79E-40	0.321786428	0.311	0.141	4.41E-36	Microglia	Tsc22d2
2.97E-40	0.331149899	0.37	0.195	4.69E-36	Microglia	Ccdc86
4.64E-40	0.352346185	0.524	0.384	7.34E-36	Microglia	Mat2a
7.71E-40	0.31721921	0.411	0.237	1.22E-35	Microglia	Rnf13
1.13E-39	0.274137306	0.265	0.105	1.78E-35	Microglia	Atp8a1
1.16E-39	0.293900702	0.272	0.108	1.84E-35	Microglia	Plk3
1.20E-39	0.331424703	0.407	0.238	1.89E-35	Microglia	Ivns1abp
1.37E-39	0.358553962	0.661	0.724	2.17E-35	Microglia	Btg2
2.04E-39	0.290259412	0.334	0.15	3.22E-35	Microglia	Pilra
2.09E-39	0.319603661	0.66	0.433	3.31E-35	Microglia	Tmem176b
2.97E-39	0.298593375	0.286	0.126	4.69E-35	Microglia	Acer3
2.97E-39	0.312216921	0.348	0.181	4.70E-35	Microglia	Ehd4
3.25E-39	0.29491514	0.32	0.149	5.14E-35	Microglia	Lrrc25
3.44E-39	0.254236673	0.207	0.062	5.44E-35	Microglia	Stab1
3.93E-39	0.306391532	0.385	0.211	6.22E-35	Microglia	Scarb2
6.50E-39	0.304100629	0.353	0.179	1.03E-34	Microglia	Tifa
8.08E-39	0.284943451	0.267	0.108	1.28E-34	Microglia	Lrp1
1.11E-38	0.274638176	0.266	0.108	1.75E-34	Microglia	Entpd1
3.22E-38	0.256771702	0.808	0.651	5.10E-34	Microglia	Bcl2a1b
4.71E-38	0.273605055	0.256	0.1	7.45E-34	Microglia	Ppcdc
5.97E-38	0.29318374	0.302	0.138	9.44E-34	Microglia	Il6ra
1.52E-37	0.298959401	0.541	0.395	2.41E-33	Microglia	Tnfaip8l2
2.21E-37	0.318884295	0.339	0.177	3.50E-33	Microglia	Ppp1r10
4.58E-37	0.291798849	0.543	0.403	7.25E-33	Microglia	Ergic3
6.30E-37	0.26159695	0.259	0.105	9.96E-33	Microglia	Acp2
2.03E-36	0.281450607	0.278	0.122	3.20E-32	Microglia	Tfe3
2.13E-36	0.257206298	0.246	0.097	3.36E-32	Microglia	Commd9
2.59E-36	0.298725355	0.37	0.207	4.09E-32	Microglia	Gde1
6.97E-36	0.300579242	0.485	0.332	1.10E-31	Microglia	Atp6ap1
8.24E-36	0.274050711	0.26	0.11	1.30E-31	Microglia	Slc12a9
8.94E-36	0.290810887	0.314	0.152	1.41E-31	Microglia	Slc16a6
1.04E-35	0.266407111	0.644	0.541	1.65E-31	Microglia	Ywhah
1.21E-35	0.372839373	0.467	0.289	1.91E-31	Microglia	Marcksl1
1.57E-35	0.306512248	0.282	0.128	2.49E-31	Microglia	Hbb-bs
2.89E-35	0.266149539	0.635	0.531	4.56E-31	Microglia	Bin2
5.55E-35	0.28367954	0.328	0.16	8.77E-31	Microglia	Golm1
6.59E-35	0.300540597	0.493	0.339	1.04E-30	Microglia	Lgals9
6.60E-35	0.330081267	0.201	0.068	1.04E-30	Microglia	Gm26522
1.38E-34	0.297807019	0.363	0.195	2.18E-30	Microglia	St3gal6
1.72E-34	0.274528449	0.313	0.153	2.72E-30	Microglia	Frmd4b
2.90E-34	0.29063507	0.478	0.329	4.59E-30	Microglia	Atp6ap2
5.18E-34	0.273419998	0.298	0.144	8.18E-30	Microglia	P4ha1
5.71E-34	0.272139295	0.459	0.259	9.03E-30	Microglia	Ms4a6d
3.02E-33	0.284515467	0.526	0.401	4.77E-29	Microglia	Glmp
1.52E-32	0.280995402	0.605	0.574	2.40E-28	Microglia	Ccnl1
8.50E-32	0.286985004	0.335	0.181	1.34E-27	Microglia	Snhg12
1.25E-31	0.29771986	0.458	0.292	1.98E-27	Microglia	Zeb2
1.75E-31	0.36261721	0.495	0.35	2.76E-27	Microglia	Socs3
1.79E-31	0.260280992	0.295	0.15	2.82E-27	Microglia	Plbd2
2.71E-31	0.256111696	0.503	0.29	4.29E-27	Microglia	H2-DMb1
4.28E-31	0.284041602	0.381	0.233	6.77E-27	Microglia	Tmem55b
1.05E-30	0.371294144	0.304	0.151	1.65E-26	Microglia	Saa3
2.06E-30	0.274763011	0.487	0.343	3.26E-26	Microglia	Ifnar2
5.01E-30	0.320949843	0.646	0.694	7.92E-26	Microglia	Ier2
1.97E-29	0.262821795	0.314	0.167	3.12E-25	Microglia	Cd300lf
4.15E-29	0.253603307	0.267	0.129	6.57E-25	Microglia	Pag1
1.30E-28	0.26067516	0.304	0.162	2.05E-24	Microglia	Slc31a2
2.43E-28	0.264155273	0.47	0.337	3.84E-24	Microglia	Fuca1
3.74E-28	0.27595213	0.653	0.55	5.91E-24	Microglia	Rgs2
4.55E-28	0.263085065	0.386	0.245	7.19E-24	Microglia	Cmtm6
9.28E-28	0.250864494	0.233	0.106	1.47E-23	Microglia	Il18bp
9.68E-28	0.262877687	0.323	0.183	1.53E-23	Microglia	Blvrb
1.76E-27	0.264566877	0.397	0.251	2.79E-23	Microglia	Irf5
5.27E-27	0.250434722	0.472	0.329	8.34E-23	Microglia	Stx7
1.22E-26	0.261175792	0.404	0.265	1.93E-22	Microglia	Pkig
4.25E-26	0.28363982	0.473	0.353	6.72E-22	Microglia	Pld3
2.65E-25	0.368386983	0.389	0.279	4.19E-21	Microglia	Dnajb1
3.06E-25	0.258865988	0.315	0.188	4.84E-21	Microglia	Nfic
3.47E-25	0.262383513	0.54	0.443	5.49E-21	Microglia	Atf4
3.58E-23	0.258800585	0.337	0.211	5.67E-19	Microglia	Icam1
1.53E-21	0.266618446	0.431	0.334	2.42E-17	Microglia	Sqstm1
3.16E-21	0.28543977	0.121	0.038	4.99E-17	Microglia	Cxcl13
4.62E-18	0.311155965	0.558	0.555	7.30E-14	Microglia	Dusp1
5.88E-18	0.264814153	0.42	0.338	9.29E-14	Microglia	Neat1
5.17E-15	0.264263286	0.225	0.134	8.17E-11	Microglia	Cxcl9
5.96E-14	0.272978676	0.344	0.261	9.42E-10	Microglia	Fosb
0	1.601868451	0.89	0.066	0	T Cell	Ms4a4b
0	1.601600896	0.93	0.055	0	T Cell	Cd3g
0	1.572788112	0.937	0.065	0	T Cell	Cd3d
0	1.375252406	0.63	0.051	0	T Cell	Nkg7
0	1.347575959	0.851	0.063	0	T Cell	Gimap4
0	1.325958175	0.839	0.049	0	T Cell	Lat
0	1.297253894	0.852	0.114	0	T Cell	Ltb
0	1.27363834	0.823	0.038	0	T Cell	Lck
0	1.270651493	0.791	0.035	0	T Cell	Thy1
0	1.248085247	0.911	0.21	0	T Cell	S100a10
0	1.23009129	0.786	0.036	0	T Cell	Cd3e
0	1.190324456	0.829	0.106	0	T Cell	Ptprcap
0	1.176385965	0.895	0.261	0	T Cell	Hcst
0	1.15795589	0.74	0.039	0	T Cell	Cd2
0	1.13079328	0.625	0.026	0	T Cell	Cxcr6
0	1.122434809	0.756	0.081	0	T Cell	Gimap6
0	1.114923209	0.727	0.035	0	T Cell	Gimap3
0	1.077825737	0.762	0.085	0	T Cell	1-Sep
0	1.062183003	0.634	0.042	0	T Cell	Ctsw
0	1.059220361	0.75	0.09	0	T Cell	Gimap1
0	1.004804672	0.67	0.026	0	T Cell	Skap1
0	0.948376021	0.586	0.034	0	T Cell	Cd28
0	0.871473273	0.572	0.021	0	T Cell	Bcl11b
0	0.848390459	0.999	0.734	0	T Cell	Tmsb10
0	0.786363833	0.966	0.658	0	T Cell	Shisa5
0	0.775507057	0.958	0.608	0	T Cell	Rac2
0	0.329850736	1	0.983	0	T Cell	Rps15a
0	0.317665411	1	0.993	0	T Cell	Rpl13a
0	0.298044709	1	0.994	0	T Cell	Rps27
1.16E-305	0.958803861	0.555	0.026	1.83E-301	T Cell	Icos
4.39E-304	0.903891822	0.587	0.043	6.93E-300	T Cell	Gm8369
1.42E-299	0.295403522	1	0.97	2.25E-295	T Cell	Rpl36
1.10E-292	0.294206781	1	0.974	1.73E-288	T Cell	Rps13
9.32E-286	0.272778474	1	0.979	1.47E-281	T Cell	Rpl17
1.26E-284	0.265537357	0.999	0.985	1.99E-280	T Cell	Rps16
3.71E-281	0.454196971	0.993	0.889	5.87E-277	T Cell	Rps27rt
2.26E-279	0.835090121	0.587	0.064	3.58E-275	T Cell	Ptpn22
1.89E-276	0.251767774	0.999	0.986	2.99E-272	T Cell	Rps18
8.49E-276	0.31887617	0.998	0.958	1.34E-271	T Cell	Rpl18
1.40E-273	0.281865251	1	0.976	2.21E-269	T Cell	Tpt1
1.50E-272	0.305827752	0.998	0.963	2.37E-268	T Cell	Rpl27
1.52E-272	0.885571164	0.663	0.119	2.40E-268	T Cell	Itgb7
7.53E-272	0.276677539	0.999	0.975	1.19E-267	T Cell	Rps5
7.91E-268	0.944141945	0.598	0.078	1.25E-263	T Cell	Il7r
2.88E-265	0.279815434	1	0.979	4.56E-261	T Cell	Rpl38
2.92E-263	0.426345832	0.989	0.895	4.61E-259	T Cell	Rpl12
3.51E-260	0.371825576	0.994	0.931	5.55E-256	T Cell	Rpsa
6.29E-260	0.738569361	0.484	0.023	9.94E-256	T Cell	Sh2d2a
1.95E-259	0.901329657	0.516	0.038	3.08E-255	T Cell	Ctla2a
1.54E-257	0.274511668	0.997	0.978	2.44E-253	T Cell	Rps7
6.84E-255	0.766524466	0.507	0.034	1.08E-250	T Cell	Gimap5
2.49E-254	0.788061971	0.495	0.03	3.94E-250	T Cell	Gimap7
1.51E-252	0.335180126	0.996	0.942	2.39E-248	T Cell	Rpl4
1.66E-251	0.29713467	1	0.965	2.62E-247	T Cell	Rpl8
6.53E-251	0.827017171	0.642	0.122	1.03E-246	T Cell	Ets1
3.24E-250	0.709858765	0.465	0.02	5.12E-246	T Cell	Cd247
5.39E-249	0.744995895	0.524	0.048	8.51E-245	T Cell	Tbc1d10c
2.72E-248	0.839140368	0.719	0.185	4.30E-244	T Cell	Cnn2
1.08E-246	0.252192086	1	0.982	1.70E-242	T Cell	Rps24
1.57E-238	0.828029811	0.832	0.334	2.48E-234	T Cell	Ms4a6b
4.31E-238	0.838184885	0.713	0.204	6.81E-234	T Cell	Pdcd4
5.57E-238	0.734502828	0.965	0.638	8.80E-234	T Cell	AW112010
3.28E-237	0.800280934	0.51	0.05	5.19E-233	T Cell	Tnfrsf18
2.29E-234	0.684334151	0.424	0.012	3.61E-230	T Cell	Cd6
6.54E-226	0.829343319	0.643	0.127	1.03E-221	T Cell	Ccnd2
9.46E-225	0.256205324	0.999	0.977	1.50E-220	T Cell	Rps3a1
2.74E-220	0.260461322	0.999	0.973	4.32E-216	T Cell	Rplp0
6.86E-216	0.622918888	0.405	0.015	1.08E-211	T Cell	Zap70
2.91E-214	0.26525296	0.997	0.967	4.60E-210	T Cell	Rpl14
5.62E-212	0.671702516	0.459	0.042	8.88E-208	T Cell	Gimap9
3.92E-210	0.838523603	0.914	0.374	6.20E-206	T Cell	Crip1
1.50E-203	0.634570089	0.953	0.593	2.37E-199	T Cell	Fxyd5
6.60E-203	0.647353432	0.397	0.02	1.04E-198	T Cell	Il18r1
7.87E-202	0.879837178	0.774	0.296	1.24E-197	T Cell	Lgals1
1.18E-194	0.638702952	0.46	0.055	1.87E-190	T Cell	Ablim1
5.45E-194	0.660944978	0.443	0.046	8.62E-190	T Cell	Cxcr3
9.42E-192	0.730561561	0.613	0.154	1.49E-187	T Cell	Ifi203
2.53E-189	0.348298464	0.987	0.881	4.01E-185	T Cell	Eef2
1.16E-188	0.724776287	0.684	0.245	1.83E-184	T Cell	Stk17b
3.49E-188	0.762392116	0.822	0.296	5.51E-184	T Cell	S100a11
1.33E-184	0.553405752	0.358	0.015	2.10E-180	T Cell	Il2rb
1.79E-181	0.847823161	0.776	0.273	2.84E-177	T Cell	S100a6
2.73E-176	0.810401225	0.77	0.335	4.32E-172	T Cell	Rgs1
1.46E-171	0.563888006	0.34	0.016	2.31E-167	T Cell	Txk
7.51E-169	0.647278183	0.563	0.143	1.19E-164	T Cell	Rinl
1.73E-166	0.489259759	0.322	0.012	2.73E-162	T Cell	Itk
1.56E-161	0.645520951	0.324	0.016	2.47E-157	T Cell	Gzmk
2.08E-161	0.51662411	0.341	0.023	3.28E-157	T Cell	Fam189b
6.72E-161	0.409581772	0.961	0.794	1.06E-156	T Cell	Myl6
2.69E-155	0.654426127	0.558	0.153	4.26E-151	T Cell	Mndal
4.39E-154	0.457764537	0.293	0.009	6.94E-150	T Cell	Cd96
1.27E-153	0.486199092	0.304	0.013	2.01E-149	T Cell	Cd5
2.18E-153	0.614702989	0.467	0.091	3.45E-149	T Cell	Hopx
1.43E-152	0.483779024	0.29	0.008	2.26E-148	T Cell	Fasl
1.53E-151	0.661476969	0.531	0.137	2.41E-147	T Cell	Emb
2.99E-150	0.307970259	0.983	0.892	4.72E-146	T Cell	Rpl5
1.31E-149	0.307705606	0.982	0.886	2.07E-145	T Cell	Uba52
9.05E-149	0.526484449	0.369	0.043	1.43E-144	T Cell	Sh2d1a
4.23E-148	0.521687488	0.369	0.047	6.69E-144	T Cell	Ptpn7
5.38E-146	0.551471587	0.416	0.073	8.50E-142	T Cell	6-Sep
5.46E-146	0.388276894	0.949	0.808	8.63E-142	T Cell	Rpl22l1
9.94E-145	0.5246297	0.352	0.038	1.57E-140	T Cell	Cd4
7.39E-143	0.579212939	0.414	0.075	1.17E-138	T Cell	Pkp3
1.84E-142	0.651755885	0.443	0.094	2.90E-138	T Cell	Bcl2
1.15E-140	0.402070523	0.928	0.758	1.81E-136	T Cell	Ptpn18
9.77E-139	0.505839059	0.877	0.6	1.54E-134	T Cell	Ptprc
7.24E-138	0.491751907	0.303	0.022	1.14E-133	T Cell	Tcf7
2.38E-137	0.401975328	0.957	0.774	3.75E-133	T Cell	Coro1a
4.02E-136	0.402119781	0.984	0.806	6.35E-132	T Cell	Btg1
6.25E-135	0.44455363	0.283	0.016	9.89E-131	T Cell	Sit1
8.81E-135	0.588964665	0.708	0.335	1.39E-130	T Cell	Prdx6
4.72E-134	0.467807123	0.268	0.011	7.46E-130	T Cell	Actn2
1.77E-132	0.476377673	0.328	0.037	2.80E-128	T Cell	S1pr4
2.04E-132	0.495208577	0.364	0.054	3.23E-128	T Cell	Spn
3.88E-131	0.523239098	0.256	0.008	6.13E-127	T Cell	Klrc1
1.25E-130	0.50613548	0.304	0.028	1.98E-126	T Cell	S1pr1
1.58E-129	0.398514714	0.931	0.744	2.50E-125	T Cell	Arhgdib
4.66E-128	0.495283967	0.285	0.021	7.37E-124	T Cell	Ctla4
4.86E-127	0.583544504	0.302	0.028	7.68E-123	T Cell	Tnfrsf4
1.01E-126	0.420462307	0.244	0.007	1.60E-122	T Cell	Cd40lg
1.52E-126	0.515126199	0.838	0.54	2.41E-122	T Cell	Mbnl1
7.28E-126	0.489558922	0.333	0.044	1.15E-121	T Cell	Ppp1r16b
1.34E-124	0.376982984	0.248	0.009	2.11E-120	T Cell	Rnf125
1.60E-124	0.57582828	0.464	0.125	2.52E-120	T Cell	Ahnak
1.82E-124	0.555415022	0.702	0.373	2.88E-120	T Cell	S100a13
4.58E-124	0.544428955	0.448	0.117	7.24E-120	T Cell	Chd3
1.03E-123	0.387751452	0.238	0.007	1.62E-119	T Cell	Gata3
9.49E-123	0.631077031	0.783	0.448	1.50E-118	T Cell	Id2
1.25E-122	0.588301357	0.845	0.527	1.97E-118	T Cell	Ly6a
3.04E-122	0.390947319	0.244	0.009	4.81E-118	T Cell	Lef1
4.42E-122	0.538724564	0.454	0.12	6.98E-118	T Cell	4930523C07Rik
4.43E-122	0.380111732	0.244	0.009	7.01E-118	T Cell	Prkcq
1.63E-119	0.558184711	0.799	0.405	2.58E-115	T Cell	Lsp1
6.27E-119	0.511363769	0.802	0.519	9.91E-115	T Cell	Gmfg
6.36E-119	0.523971432	0.399	0.086	1.00E-114	T Cell	Rora
6.45E-119	0.536850853	0.695	0.378	1.02E-114	T Cell	Aes
1.43E-118	0.548994094	0.24	0.01	2.26E-114	T Cell	Gzmb
3.02E-117	0.25406562	0.976	0.911	4.77E-113	T Cell	Wdr89
7.56E-117	0.360391248	0.233	0.009	1.20E-112	T Cell	Themis
1.03E-116	0.658695447	0.403	0.09	1.63E-112	T Cell	Klrd1
1.30E-116	0.431167284	0.292	0.031	2.06E-112	T Cell	Satb1
1.31E-116	0.364014131	0.238	0.01	2.07E-112	T Cell	Gimap8
4.39E-116	0.357988968	0.226	0.007	6.94E-112	T Cell	Tnik
1.39E-115	0.371677381	0.229	0.008	2.19E-111	T Cell	Cd226
5.54E-115	0.56706667	0.479	0.145	8.76E-111	T Cell	Dusp5
6.24E-115	0.443159806	0.847	0.61	9.86E-111	T Cell	Gltscr2
6.14E-114	0.292745593	0.957	0.853	9.71E-110	T Cell	Gnb2l1
8.97E-114	0.405161269	0.285	0.031	1.42E-109	T Cell	Acap1
1.48E-113	0.578515084	0.299	0.038	2.34E-109	T Cell	Cd8a
3.49E-112	0.471959139	0.322	0.051	5.51E-108	T Cell	Cish
8.25E-112	0.547050294	0.648	0.338	1.30E-107	T Cell	Jak1
3.40E-110	0.402540018	0.884	0.668	5.37E-106	T Cell	Snrpg
7.54E-110	0.481773681	0.403	0.098	1.19E-105	T Cell	Fyn
2.73E-109	0.345015826	0.907	0.756	4.32E-105	T Cell	Gm11808
2.53E-107	0.535321504	0.596	0.278	4.00E-103	T Cell	Leprotl1
3.40E-107	0.416088746	0.29	0.039	5.37E-103	T Cell	Dok2
2.36E-106	0.634575691	0.314	0.048	3.72E-102	T Cell	Cd8b1
1.28E-105	0.36045659	0.223	0.012	2.03E-101	T Cell	St6galnac3
2.56E-105	0.335387141	0.204	0.005	4.05E-101	T Cell	Acsbg1
4.39E-104	0.326772176	0.206	0.007	6.95E-100	T Cell	Camk4
1.01E-103	0.498270601	0.423	0.12	1.59E-99	T Cell	Runx3
1.40E-103	0.499128163	0.445	0.139	2.22E-99	T Cell	Rapgef6
9.55E-102	0.395670298	0.208	0.009	1.51E-97	T Cell	Ifng
3.13E-101	0.439415046	0.337	0.067	4.95E-97	T Cell	Abhd8
6.84E-100	0.495202907	0.67	0.365	1.08E-95	T Cell	Il2rg
1.62E-99	0.37081162	0.264	0.032	2.56E-95	T Cell	Jakmip1
5.03E-99	0.533756038	0.572	0.275	7.95E-95	T Cell	Dnajc15
2.98E-98	0.322046907	0.2	0.008	4.72E-94	T Cell	Gm19585
5.91E-98	0.474689209	0.409	0.12	9.35E-94	T Cell	Fam107b
7.37E-98	0.439859897	0.329	0.067	1.16E-93	T Cell	Gramd3
3.12E-97	0.43431083	0.368	0.088	4.94E-93	T Cell	Glipr2
9.10E-97	0.613505407	0.558	0.21	1.44E-92	T Cell	S100a4
1.93E-96	0.293892097	0.195	0.007	3.05E-92	T Cell	Il27ra
2.11E-95	0.459094122	0.385	0.104	3.33E-91	T Cell	Tecpr1
2.15E-95	0.344586077	0.218	0.016	3.39E-91	T Cell	BC021614
1.33E-94	0.364144693	0.249	0.03	2.11E-90	T Cell	Dgka
4.21E-94	0.462306355	0.776	0.534	6.66E-90	T Cell	Hmgb2
4.51E-94	0.439488734	0.371	0.096	7.13E-90	T Cell	Zcchc11
1.00E-93	0.35476871	0.2	0.01	1.58E-89	T Cell	5430421N21Rik
3.08E-93	0.338031744	0.906	0.744	4.87E-89	T Cell	Eef1g
5.12E-93	0.335164089	0.179	0.004	8.09E-89	T Cell	Klrc2
4.20E-92	0.672002803	0.22	0.02	6.64E-88	T Cell	Gzma
4.83E-92	0.318873209	0.211	0.016	7.63E-88	T Cell	Lamb3
2.29E-91	0.496311235	0.58	0.287	3.62E-87	T Cell	Arhgef1
5.29E-91	0.302314079	0.945	0.8	8.37E-87	T Cell	Eif3f
2.62E-90	0.386859886	0.185	0.008	4.13E-86	T Cell	Klre1
8.01E-90	0.349735405	0.238	0.028	1.27E-85	T Cell	Arap2
1.51E-89	0.504692636	0.294	0.056	2.38E-85	T Cell	Klrk1
2.80E-89	0.317128878	0.215	0.019	4.43E-85	T Cell	Ikzf3
1.40E-88	0.3123538	0.218	0.02	2.21E-84	T Cell	Rhof
1.77E-88	0.48033408	0.463	0.18	2.80E-84	T Cell	Anxa6
9.90E-88	0.556894955	0.543	0.23	1.57E-83	T Cell	Dusp2
1.49E-86	0.463563041	0.476	0.173	2.35E-82	T Cell	Cytip
1.56E-86	0.350653595	0.851	0.675	2.46E-82	T Cell	Eif3h
2.03E-86	0.354357951	0.258	0.039	3.22E-82	T Cell	Stat4
5.12E-86	0.491397062	0.437	0.149	8.09E-82	T Cell	Cd69
1.68E-85	0.387899788	0.302	0.065	2.66E-81	T Cell	Kcnn4
1.91E-85	0.364719996	0.895	0.696	3.02E-81	T Cell	H2-Q7
2.62E-85	0.45087667	0.457	0.165	4.14E-81	T Cell	Grap
1.60E-84	0.279756146	0.174	0.007	2.53E-80	T Cell	Sdcbp2
1.83E-84	0.471510103	0.474	0.18	2.89E-80	T Cell	Itga4
2.12E-84	0.283009254	0.178	0.008	3.36E-80	T Cell	F2r
2.81E-83	0.476844425	0.582	0.302	4.44E-79	T Cell	Sp100
8.92E-83	0.386065867	0.814	0.594	1.41E-78	T Cell	Eif3e
2.90E-82	0.491830313	0.472	0.195	4.58E-78	T Cell	Arhgap31
5.57E-82	0.456496426	0.528	0.236	8.81E-78	T Cell	Fkbp3
1.03E-81	0.436715646	0.43	0.142	1.63E-77	T Cell	Traf1
1.11E-81	0.462829551	0.503	0.227	1.76E-77	T Cell	Slc9a3r1
1.24E-81	0.352938547	0.92	0.716	1.96E-77	T Cell	Srgn
2.19E-81	0.383430433	0.322	0.076	3.45E-77	T Cell	Klk8
1.07E-80	0.362246306	0.827	0.634	1.69E-76	T Cell	Serbp1
1.09E-80	0.370652836	0.278	0.056	1.72E-76	T Cell	Prkch
1.36E-78	0.462899068	0.408	0.149	2.15E-74	T Cell	Gm26917
1.82E-78	0.384228852	0.793	0.573	2.87E-74	T Cell	Gm8730
8.35E-78	0.365071162	0.168	0.009	1.32E-73	T Cell	Izumo1r
8.75E-78	0.397493446	0.346	0.098	1.38E-73	T Cell	Gpr171
7.76E-77	0.337303018	0.272	0.052	1.23E-72	T Cell	Pglyrp1
7.87E-77	0.294004869	0.208	0.025	1.24E-72	T Cell	Mllt3
9.49E-77	0.252623139	0.15	0.004	1.50E-72	T Cell	Tnfrsf25
3.96E-76	0.286546701	0.206	0.025	6.26E-72	T Cell	Fam102a
4.36E-76	0.254149403	0.163	0.008	6.89E-72	T Cell	Tesc
5.06E-76	0.431469586	0.456	0.183	8.00E-72	T Cell	Ccnd3
9.31E-76	0.421186804	0.385	0.134	1.47E-71	T Cell	Itgal
3.29E-75	0.407287378	0.397	0.142	5.21E-71	T Cell	Ezr
4.01E-75	0.436266568	0.434	0.176	6.34E-71	T Cell	Srpk1
1.48E-74	0.311882534	0.226	0.035	2.34E-70	T Cell	Adam19
2.68E-74	0.254346308	0.943	0.826	4.24E-70	T Cell	Btf3
8.81E-74	0.439505502	0.612	0.346	1.39E-69	T Cell	Cd82
1.82E-73	0.294468486	0.888	0.746	2.88E-69	T Cell	Eef1b2
2.68E-73	0.479842268	0.642	0.326	4.24E-69	T Cell	Vim
2.84E-73	0.394680875	0.785	0.534	4.49E-69	T Cell	Cd47
3.13E-73	0.440087509	0.497	0.212	4.95E-69	T Cell	Ifi47
3.44E-73	0.418197854	0.358	0.12	5.43E-69	T Cell	Smc4
3.60E-73	0.403050344	0.365	0.12	5.69E-69	T Cell	Itpkb
5.21E-73	0.27407154	0.165	0.011	8.23E-69	T Cell	Ifit1bl1
2.43E-72	0.396578789	0.72	0.488	3.83E-68	T Cell	Gabarapl2
2.82E-72	0.278916932	0.148	0.005	4.46E-68	T Cell	Klrg1
3.94E-72	0.321130623	0.848	0.686	6.23E-68	T Cell	Myl12a
5.14E-72	0.303851694	0.225	0.036	8.13E-68	T Cell	Hsd11b1
5.47E-72	0.390311713	0.363	0.121	8.65E-68	T Cell	Lbr
5.74E-72	0.251875043	0.168	0.013	9.08E-68	T Cell	Rab37
5.99E-72	0.371419547	0.316	0.089	9.47E-68	T Cell	Acot7
7.69E-72	0.420275167	0.662	0.407	1.22E-67	T Cell	Hmha1
2.41E-71	0.406158118	0.727	0.504	3.81E-67	T Cell	Saraf
6.50E-71	0.287042396	0.213	0.031	1.03E-66	T Cell	Sla2
1.95E-70	0.423657656	0.585	0.328	3.08E-66	T Cell	Prrc2c
2.93E-70	0.290074516	0.202	0.028	4.62E-66	T Cell	Lax1
5.97E-70	0.254342568	0.172	0.015	9.44E-66	T Cell	Kbtbd11
8.11E-70	0.410590483	0.425	0.176	1.28E-65	T Cell	Arhgap9
8.13E-70	0.396285837	0.418	0.154	1.28E-65	T Cell	Acp5
1.68E-69	0.380798316	0.297	0.081	2.66E-65	T Cell	Isg20
6.74E-69	0.335218936	0.261	0.059	1.06E-64	T Cell	P2ry10
7.66E-69	0.325202118	0.252	0.054	1.21E-64	T Cell	Stap1
8.76E-69	0.36836105	0.789	0.561	1.39E-64	T Cell	Sepw1
2.35E-68	0.360859032	0.304	0.086	3.72E-64	T Cell	Tes
3.10E-68	0.418838916	0.487	0.232	4.91E-64	T Cell	Myh9
3.70E-68	0.261517201	0.904	0.784	5.85E-64	T Cell	Pabpc1
5.66E-68	0.391759326	0.406	0.162	8.95E-64	T Cell	Tbrg1
1.32E-67	0.336654806	0.803	0.622	2.09E-63	T Cell	Ppp1ca
4.65E-67	0.320494361	0.234	0.047	7.36E-63	T Cell	Rasgrp1
6.28E-67	0.257508162	0.18	0.02	9.93E-63	T Cell	Faah
8.40E-67	0.378506249	0.343	0.109	1.33E-62	T Cell	Slfn1
6.64E-66	0.299141457	0.867	0.703	1.05E-61	T Cell	Sumo2
1.88E-65	0.405165408	0.744	0.529	2.97E-61	T Cell	Zfp36l2
2.18E-65	0.288635416	0.216	0.039	3.45E-61	T Cell	Pde7a
7.35E-65	0.358865446	0.315	0.096	1.16E-60	T Cell	Gpr132
8.93E-65	0.277045294	0.203	0.033	1.41E-60	T Cell	Atp2b4
1.12E-64	0.383493581	0.714	0.48	1.78E-60	T Cell	Prr13
1.39E-64	0.368016968	0.71	0.493	2.20E-60	T Cell	Snrpf
1.40E-64	0.274903156	0.869	0.747	2.21E-60	T Cell	Rpl23a-ps3
1.48E-64	0.422558534	0.425	0.185	2.34E-60	T Cell	Vps37b
1.59E-64	0.286122673	0.963	0.787	2.51E-60	T Cell	Rbm39
1.81E-64	0.399255321	0.427	0.187	2.86E-60	T Cell	Arhgap15
3.63E-64	0.254612723	0.919	0.803	5.74E-60	T Cell	Rbm3
4.75E-64	0.270198806	0.19	0.028	7.51E-60	T Cell	Sigirr
5.81E-64	0.36593095	0.299	0.087	9.19E-60	T Cell	Cd27
1.01E-63	0.28692495	0.208	0.037	1.60E-59	T Cell	Sesn3
1.10E-63	0.279880167	0.222	0.043	1.74E-59	T Cell	Zdhhc18
1.80E-63	0.334781099	0.779	0.587	2.84E-59	T Cell	Myl12b
1.90E-63	0.413355915	0.409	0.163	3.01E-59	T Cell	Bhlhe40
6.74E-63	0.343006864	0.317	0.099	1.07E-58	T Cell	Dnajc9
1.01E-62	0.390407375	0.758	0.516	1.60E-58	T Cell	Slfn2
2.08E-62	0.392879293	0.252	0.058	3.28E-58	T Cell	Cd7
7.54E-62	0.38148517	0.675	0.436	1.19E-57	T Cell	Abracl
1.03E-61	0.277581671	0.202	0.036	1.63E-57	T Cell	Slco3a1
1.57E-61	0.432657536	0.584	0.362	2.48E-57	T Cell	Itgb1
1.80E-61	0.331568352	0.304	0.093	2.85E-57	T Cell	Aebp2
3.94E-61	0.31176543	0.26	0.065	6.23E-57	T Cell	Atxn1
1.33E-60	0.279587632	0.19	0.03	2.11E-56	T Cell	Nt5e
1.67E-60	0.295161735	0.231	0.051	2.63E-56	T Cell	Smco4
3.08E-60	0.360639069	0.353	0.132	4.86E-56	T Cell	9-Sep
3.86E-60	0.263946294	0.179	0.026	6.10E-56	T Cell	Pydc3
5.34E-60	0.396361517	0.406	0.167	8.44E-56	T Cell	Gpr183
6.96E-60	0.392749246	0.567	0.339	1.10E-55	T Cell	Ncor1
8.80E-60	0.367618082	0.659	0.429	1.39E-55	T Cell	Rpl27-ps3
7.02E-59	0.362109003	0.693	0.5	1.11E-54	T Cell	Akap13
1.83E-58	0.333812871	0.323	0.111	2.89E-54	T Cell	Arl2bp
8.69E-58	0.255847705	0.188	0.032	1.37E-53	T Cell	Fam78a
2.26E-57	0.250969546	0.19	0.034	3.58E-53	T Cell	Utrn
3.90E-57	0.322088532	0.771	0.611	6.16E-53	T Cell	Limd2
6.92E-57	0.362019375	0.375	0.156	1.09E-52	T Cell	Sash3
9.57E-57	0.271897011	0.898	0.746	1.51E-52	T Cell	Hmgb1
1.50E-56	0.25529379	0.172	0.025	2.37E-52	T Cell	Mgst2
1.89E-56	0.376133966	0.467	0.222	2.99E-52	T Cell	Smpdl3a
3.34E-56	0.268833164	0.195	0.037	5.27E-52	T Cell	Tmem71
9.77E-56	0.319849696	0.282	0.089	1.54E-51	T Cell	Slc1a5
1.12E-55	0.372784149	0.406	0.189	1.77E-51	T Cell	Stk24
1.81E-55	0.387557103	0.493	0.27	2.87E-51	T Cell	B4galnt1
1.93E-55	0.281598282	0.22	0.051	3.06E-51	T Cell	D16Ertd472e
2.48E-55	0.360816076	0.336	0.129	3.91E-51	T Cell	Znrf1
2.77E-55	0.275098556	0.202	0.041	4.38E-51	T Cell	Inpp4b
7.66E-55	0.317452713	0.287	0.089	1.21E-50	T Cell	Prkca
1.19E-54	0.381527265	0.477	0.259	1.89E-50	T Cell	Ogt
2.69E-54	0.252082817	0.186	0.035	4.25E-50	T Cell	Ttc39c
6.44E-54	0.361772109	0.575	0.346	1.02E-49	T Cell	H2afv
2.33E-53	0.314679061	0.298	0.102	3.69E-49	T Cell	Prkacb
2.92E-53	0.351354756	0.63	0.43	4.62E-49	T Cell	Prkar1a
3.20E-53	0.358157051	0.563	0.348	5.05E-49	T Cell	Ppp1r18
7.68E-53	0.253138729	0.193	0.038	1.21E-48	T Cell	2810001G20Rik
1.57E-52	0.348498372	0.391	0.147	2.49E-48	T Cell	Ccr2
4.28E-52	0.362790546	0.435	0.218	6.77E-48	T Cell	Whsc1l1
1.82E-51	0.339239272	0.671	0.468	2.88E-47	T Cell	Supt4a
8.53E-51	0.364708944	0.471	0.248	1.35E-46	T Cell	Gm26740
7.84E-50	0.311543409	0.305	0.113	1.24E-45	T Cell	Def6
9.72E-50	0.35107618	0.423	0.21	1.54E-45	T Cell	Ppp1r12a
9.94E-50	0.360139236	0.477	0.257	1.57E-45	T Cell	Ankrd12
2.06E-49	0.348353079	0.605	0.409	3.26E-45	T Cell	Fkbp1a
2.35E-49	0.335806597	0.31	0.124	3.71E-45	T Cell	Mbd2
3.24E-49	0.351354966	0.371	0.16	5.12E-45	T Cell	Gm4955
4.45E-49	0.319406037	0.336	0.136	7.04E-45	T Cell	Sms
7.05E-49	0.320943499	0.319	0.126	1.11E-44	T Cell	Crbn
7.13E-49	0.342711257	0.352	0.158	1.13E-44	T Cell	Diaph1
9.75E-49	0.275574515	0.232	0.066	1.54E-44	T Cell	Rpa2
1.10E-48	0.353022725	0.431	0.226	1.73E-44	T Cell	Npm3
1.70E-48	0.266638826	0.225	0.063	2.68E-44	T Cell	Cyfip2
1.99E-48	0.322464482	0.302	0.114	3.14E-44	T Cell	Gtf2i
2.12E-48	0.340672279	0.542	0.319	3.34E-44	T Cell	Pla2g16
3.07E-48	0.348899992	0.362	0.168	4.85E-44	T Cell	Mapkapk3
3.19E-48	0.29591866	0.272	0.093	5.04E-44	T Cell	Frmd8
3.34E-48	0.260338755	0.204	0.051	5.28E-44	T Cell	Clec2i
5.83E-48	0.308992864	0.328	0.129	9.21E-44	T Cell	Psip1
7.66E-48	0.25170139	0.853	0.724	1.21E-43	T Cell	Hnrnpf
9.95E-48	0.316954613	0.34	0.144	1.57E-43	T Cell	Pstpip1
1.04E-47	0.357191995	0.615	0.368	1.64E-43	T Cell	Tagln2
1.90E-47	0.343480114	0.566	0.37	3.01E-43	T Cell	Ankrd11
3.12E-47	0.358913878	0.458	0.25	4.93E-43	T Cell	Lfng
3.19E-47	0.353369628	0.289	0.105	5.04E-43	T Cell	Gm12840
3.31E-47	0.264810736	0.223	0.062	5.23E-43	T Cell	Rabgap1l
7.82E-47	0.330388063	0.632	0.437	1.24E-42	T Cell	Arl6ip5
1.70E-46	0.298757404	0.297	0.113	2.69E-42	T Cell	Ttc39b
4.13E-46	0.284642403	0.241	0.076	6.52E-42	T Cell	Dgat1
4.92E-46	0.314055088	0.708	0.53	7.77E-42	T Cell	Cdk2ap2
5.31E-46	0.25074971	0.202	0.051	8.39E-42	T Cell	Ipcef1
3.28E-45	0.388555088	0.21	0.061	5.19E-41	T Cell	Ikzf2
3.51E-45	0.302936582	0.294	0.113	5.55E-41	T Cell	Lbh
7.41E-45	0.299982668	0.706	0.527	1.17E-40	T Cell	Krtcap2
7.00E-44	0.251245597	0.821	0.677	1.11E-39	T Cell	Psmb1
3.31E-43	0.343241231	0.46	0.269	5.24E-39	T Cell	Dock2
3.98E-43	0.332552822	0.424	0.234	6.29E-39	T Cell	Zc3hav1
7.14E-43	0.318995933	0.409	0.21	1.13E-38	T Cell	Lpxn
7.44E-43	0.328869946	0.502	0.307	1.18E-38	T Cell	Rwdd1
9.23E-43	0.306641097	0.695	0.501	1.46E-38	T Cell	H2afj
9.76E-43	0.309595248	0.66	0.478	1.54E-38	T Cell	Celf2
9.98E-43	0.275931014	0.728	0.571	1.58E-38	T Cell	Polr1d
1.03E-42	0.339032814	0.57	0.387	1.63E-38	T Cell	Epsti1
1.12E-42	0.311734519	0.599	0.407	1.78E-38	T Cell	Lsm4
1.20E-42	0.314096296	0.328	0.147	1.89E-38	T Cell	Rnf138
2.70E-42	0.257341696	0.164	0.035	4.27E-38	T Cell	Tnfsf8
8.98E-42	0.322922214	0.462	0.27	1.42E-37	T Cell	Rab8a
1.83E-41	0.28637768	0.718	0.554	2.89E-37	T Cell	Anp32a
3.64E-41	0.254178249	0.779	0.64	5.76E-37	T Cell	Eef1d
6.88E-41	0.31929174	0.461	0.263	1.09E-36	T Cell	Ankrd44
1.19E-40	0.267554062	0.754	0.609	1.89E-36	T Cell	Cnbp
1.26E-40	0.302740338	0.63	0.445	1.99E-36	T Cell	Mrpl33
3.07E-40	0.314485513	0.384	0.197	4.85E-36	T Cell	Zdhhc20
4.91E-40	0.454377609	0.736	0.687	7.76E-36	T Cell	Ccl5
5.47E-40	0.27099683	0.791	0.616	8.65E-36	T Cell	Actr3
1.20E-39	0.31855733	0.399	0.21	1.90E-35	T Cell	Chd2
1.96E-39	0.258236535	0.262	0.097	3.10E-35	T Cell	Dut
2.25E-39	0.334092664	0.481	0.291	3.56E-35	T Cell	Tnfaip3
3.14E-39	0.291339564	0.633	0.461	4.96E-35	T Cell	Nsa2
4.27E-39	0.327596457	0.557	0.389	6.76E-35	T Cell	Atp1b3
6.11E-39	0.31845997	0.435	0.252	9.66E-35	T Cell	Mier1
6.85E-39	0.309093757	0.457	0.271	1.08E-34	T Cell	Mettl23
7.30E-39	0.3084163	0.606	0.429	1.15E-34	T Cell	Tpr
3.30E-38	0.272870451	0.304	0.132	5.21E-34	T Cell	Akna
3.62E-38	0.314587917	0.401	0.226	5.72E-34	T Cell	Rock1
3.67E-38	0.313857037	0.438	0.256	5.80E-34	T Cell	Med10
5.85E-38	0.291498967	0.69	0.516	9.24E-34	T Cell	Lcp1
1.52E-37	0.305031173	0.473	0.283	2.41E-33	T Cell	Tprgl
1.54E-37	0.274231653	0.253	0.099	2.44E-33	T Cell	Samd9l
2.36E-37	0.271032526	0.275	0.115	3.73E-33	T Cell	4932438A13Rik
2.78E-37	0.301835382	0.456	0.268	4.39E-33	T Cell	Ppdpf
2.81E-37	0.307328449	0.431	0.25	4.44E-33	T Cell	Gng2
3.17E-37	0.29427454	0.305	0.132	5.02E-33	T Cell	Serpina3g
3.23E-37	0.304363366	0.464	0.267	5.11E-33	T Cell	Iqgap1
8.24E-37	0.277265218	0.295	0.131	1.30E-32	T Cell	Fryl
9.45E-37	0.279228527	0.656	0.493	1.49E-32	T Cell	Gpsm3
1.36E-36	0.256117867	0.257	0.101	2.14E-32	T Cell	Add3
4.09E-36	0.310424284	0.485	0.307	6.47E-32	T Cell	Lrrfip1
1.03E-35	0.27538648	0.365	0.187	1.63E-31	T Cell	Rassf5
1.05E-35	0.279373549	0.649	0.478	1.66E-31	T Cell	Sri
1.21E-35	0.259700225	0.202	0.068	1.91E-31	T Cell	Crem
1.11E-34	0.29480029	0.442	0.266	1.75E-30	T Cell	Krit1
5.00E-34	0.274982333	0.34	0.173	7.91E-30	T Cell	Fnbp1
9.79E-34	0.259298431	0.274	0.121	1.55E-29	T Cell	Mitd1
5.16E-33	0.279888925	0.328	0.167	8.16E-29	T Cell	Ndfip1
5.35E-33	0.26435472	0.641	0.478	8.45E-29	T Cell	Nop10
7.30E-33	0.27558794	0.576	0.416	1.15E-28	T Cell	Ppp1cc
7.35E-33	0.262833631	0.329	0.166	1.16E-28	T Cell	Rnf166
7.48E-33	0.27000052	0.667	0.506	1.18E-28	T Cell	Vasp
8.62E-33	0.250095702	0.701	0.55	1.36E-28	T Cell	Psmb3
9.77E-33	0.273600632	0.344	0.182	1.54E-28	T Cell	Sh3kbp1
1.26E-32	0.260612863	0.287	0.132	1.99E-28	T Cell	Adgre5
1.76E-32	0.256009131	0.268	0.12	2.77E-28	T Cell	Tuba4a
2.32E-32	0.284076612	0.526	0.363	3.67E-28	T Cell	Emg1
2.69E-32	0.25680143	0.28	0.13	4.25E-28	T Cell	Esyt1
4.31E-32	0.269547925	0.387	0.213	6.82E-28	T Cell	Rasal3
5.24E-32	0.265534262	0.314	0.156	8.29E-28	T Cell	Kmt2a
6.29E-32	0.273080549	0.559	0.39	9.95E-28	T Cell	Syf2
8.91E-32	0.281740667	0.431	0.268	1.41E-27	T Cell	Mat2b
1.38E-31	0.281533651	0.346	0.188	2.18E-27	T Cell	Clec2d
2.62E-31	0.281358069	0.461	0.297	4.13E-27	T Cell	Elf1
2.84E-31	0.250473497	0.31	0.15	4.48E-27	T Cell	Pitpnc1
5.48E-31	0.272885421	0.488	0.332	8.66E-27	T Cell	Lsm5
6.96E-31	0.273532049	0.449	0.27	1.10E-26	T Cell	Ifi27
7.25E-31	0.316633789	0.388	0.231	1.15E-26	T Cell	Odc1
9.54E-31	0.275487392	0.517	0.362	1.51E-26	T Cell	7-Sep
2.01E-30	0.267165895	0.322	0.17	3.18E-26	T Cell	Top2b
2.01E-30	0.269947386	0.404	0.246	3.18E-26	T Cell	Nudt21
2.12E-30	0.282547783	0.401	0.245	3.35E-26	T Cell	Hp1bp3
2.50E-30	0.258419225	0.351	0.19	3.95E-26	T Cell	Ddx46
6.20E-30	0.272713525	0.421	0.263	9.80E-26	T Cell	Smap1
6.69E-30	0.25389581	0.624	0.473	1.06E-25	T Cell	Eif3m
6.97E-30	0.266221637	0.538	0.385	1.10E-25	T Cell	Sec11a
9.55E-30	0.254746527	0.325	0.173	1.51E-25	T Cell	Hectd1
2.00E-29	0.261974312	0.357	0.203	3.16E-25	T Cell	Gm8186
2.16E-29	0.275794391	0.512	0.366	3.42E-25	T Cell	Kmt2e
5.92E-29	0.257110461	0.348	0.188	9.36E-25	T Cell	Nabp1
1.10E-28	0.258474896	0.347	0.194	1.73E-24	T Cell	Cdc42se2
2.74E-28	0.265958861	0.354	0.203	4.32E-24	T Cell	Arid5a
5.76E-28	0.258319279	0.259	0.125	9.10E-24	T Cell	2310001H17Rik
4.65E-27	0.272188788	0.449	0.293	7.35E-23	T Cell	Arl4c
4.79E-27	0.258541785	0.5	0.346	7.58E-23	T Cell	Peli1
5.46E-27	0.270636554	0.489	0.328	8.63E-23	T Cell	Txnip
8.46E-27	0.266076449	0.516	0.369	1.34E-22	T Cell	Sptssa
9.81E-27	0.254647847	0.473	0.325	1.55E-22	T Cell	Rps18-ps3
1.19E-26	0.256705705	0.374	0.226	1.88E-22	T Cell	Smchd1
1.23E-26	0.261797887	0.468	0.318	1.94E-22	T Cell	Rsbn1l
2.49E-26	0.253800383	0.434	0.279	3.93E-22	T Cell	Atrx
2.49E-25	0.25378102	0.36	0.216	3.93E-21	T Cell	Dap
3.62E-22	0.256608898	0.499	0.371	5.72E-18	T Cell	Gm42418
6.30E-14	0.254215207	0.324	0.21	9.95E-10	T Cell	Ly6c2
0	0.909018902	0.628	0.03	0	Monocyte/Macrophage	Plbd1
0	0.805326273	0.513	0.011	0	Monocyte/Macrophage	Sirpb1c
0	0.796977071	0.533	0.011	0	Monocyte/Macrophage	Gda
1.14E-302	1.045506905	0.527	0.018	1.81E-298	Monocyte/Macrophage	Hp
4.70E-282	1.003864603	0.713	0.075	7.42E-278	Monocyte/Macrophage	Napsa
2.68E-269	0.786393551	0.586	0.041	4.23E-265	Monocyte/Macrophage	Mcemp1
2.86E-247	0.513174756	0.383	0.005	4.52E-243	Monocyte/Macrophage	Sirpb1b
3.06E-236	0.684303932	0.4	0.01	4.84E-232	Monocyte/Macrophage	F10
1.61E-234	0.722329944	0.418	0.014	2.55E-230	Monocyte/Macrophage	Clec4e
2.54E-230	0.620176933	0.425	0.017	4.02E-226	Monocyte/Macrophage	Klra2
5.26E-220	0.725218977	0.433	0.022	8.32E-216	Monocyte/Macrophage	Mgst1
1.36E-206	0.623915245	0.351	0.009	2.15E-202	Monocyte/Macrophage	Ifitm6
1.79E-202	0.827482044	0.72	0.135	2.83E-198	Monocyte/Macrophage	Pirb
1.59E-200	0.450061372	0.337	0.008	2.51E-196	Monocyte/Macrophage	Gpr141
4.94E-195	0.684450409	0.469	0.039	7.81E-191	Monocyte/Macrophage	Cfp
2.25E-192	1.121566083	0.845	0.27	3.55E-188	Monocyte/Macrophage	Ifitm2
4.87E-191	0.604887307	0.444	0.032	7.70E-187	Monocyte/Macrophage	Ccr1
3.28E-185	1.130663738	0.743	0.184	5.18E-181	Monocyte/Macrophage	Wfdc17
5.21E-181	0.660918092	0.498	0.053	8.24E-177	Monocyte/Macrophage	Clec12a
2.10E-180	0.7097697	0.425	0.034	3.31E-176	Monocyte/Macrophage	Il1rn
1.24E-174	0.674317745	0.423	0.035	1.96E-170	Monocyte/Macrophage	Ifi205
2.85E-171	0.994079073	0.762	0.226	4.50E-167	Monocyte/Macrophage	Msrb1
1.72E-170	1.060653194	0.651	0.145	2.71E-166	Monocyte/Macrophage	Tgfbi
2.70E-170	0.608665852	0.387	0.027	4.26E-166	Monocyte/Macrophage	Clec4n
2.07E-169	0.891240615	0.736	0.182	3.28E-165	Monocyte/Macrophage	Anxa2
3.39E-164	0.438470049	0.326	0.016	5.36E-160	Monocyte/Macrophage	Emilin2
3.15E-159	0.965840208	0.431	0.047	4.98E-155	Monocyte/Macrophage	Cxcl2
1.45E-158	0.552023145	0.506	0.068	2.29E-154	Monocyte/Macrophage	Fgr
4.33E-158	0.38672473	0.303	0.013	6.84E-154	Monocyte/Macrophage	Pilrb2
2.51E-154	0.983599668	0.824	0.301	3.97E-150	Monocyte/Macrophage	Lgals3
1.08E-150	0.776073948	0.613	0.121	1.71E-146	Monocyte/Macrophage	Cdkn1a
3.12E-150	0.41606055	0.282	0.011	4.93E-146	Monocyte/Macrophage	Tnip3
2.04E-147	0.766870666	0.314	0.019	3.22E-143	Monocyte/Macrophage	Chil3
5.13E-147	0.899101292	0.588	0.129	8.12E-143	Monocyte/Macrophage	Ms4a4c
5.98E-147	0.888408582	0.749	0.236	9.46E-143	Monocyte/Macrophage	Cybb
1.97E-146	0.939099066	0.753	0.266	3.11E-142	Monocyte/Macrophage	Ms4a6c
1.01E-145	0.347419635	0.274	0.01	1.60E-141	Monocyte/Macrophage	Tmem51
1.55E-145	0.550604008	0.318	0.02	2.46E-141	Monocyte/Macrophage	Slc7a11
6.15E-145	1.064746604	0.713	0.205	9.72E-141	Monocyte/Macrophage	Il1b
1.66E-141	0.307181088	0.222	0.003	2.63E-137	Monocyte/Macrophage	Ms4a8a
1.98E-140	0.327281267	0.262	0.009	3.12E-136	Monocyte/Macrophage	Pilrb1
3.06E-140	0.486754405	0.374	0.035	4.83E-136	Monocyte/Macrophage	Anxa1
6.22E-138	0.998529807	0.565	0.124	9.84E-134	Monocyte/Macrophage	AA467197
1.19E-136	0.704686234	0.542	0.101	1.89E-132	Monocyte/Macrophage	Tnfaip2
4.66E-135	0.893513398	0.893	0.529	7.36E-131	Monocyte/Macrophage	Ifitm3
1.13E-134	0.544576092	0.473	0.071	1.78E-130	Monocyte/Macrophage	Gsn
8.10E-134	0.331136037	0.238	0.007	1.28E-129	Monocyte/Macrophage	Dpep2
8.01E-131	0.301967972	0.247	0.009	1.27E-126	Monocyte/Macrophage	Pira2
8.49E-129	0.295093497	0.199	0.002	1.34E-124	Monocyte/Macrophage	Adgre4
4.86E-128	1.143745806	0.755	0.303	7.68E-124	Monocyte/Macrophage	Plac8
1.42E-127	0.583387599	0.96	0.714	2.24E-123	Monocyte/Macrophage	Atox1
2.87E-124	0.678639289	0.592	0.142	4.53E-120	Monocyte/Macrophage	Cyp4f18
8.31E-121	0.794020852	0.906	0.401	1.31E-116	Monocyte/Macrophage	S100a11
2.11E-119	0.849507436	0.906	0.496	3.33E-115	Monocyte/Macrophage	Crip1
3.36E-119	0.664601335	0.559	0.129	5.30E-115	Monocyte/Macrophage	Gsr
1.75E-118	0.337649192	0.295	0.024	2.77E-114	Monocyte/Macrophage	Cers6
4.84E-118	0.277221772	0.188	0.003	7.65E-114	Monocyte/Macrophage	Trem3
5.12E-118	0.484940336	0.358	0.042	8.09E-114	Monocyte/Macrophage	Clec4a1
2.68E-117	0.276526093	0.224	0.009	4.24E-113	Monocyte/Macrophage	Dram1
3.90E-115	0.256399152	0.222	0.009	6.16E-111	Monocyte/Macrophage	Myof
8.35E-115	0.445260084	0.345	0.04	1.32E-110	Monocyte/Macrophage	Cd40
9.57E-112	0.831109973	0.741	0.259	1.51E-107	Monocyte/Macrophage	S100a4
4.73E-111	0.318143729	0.215	0.009	7.48E-107	Monocyte/Macrophage	Tppp3
2.34E-109	0.404490246	0.374	0.052	3.70E-105	Monocyte/Macrophage	Ccdc109b
2.39E-109	0.75887222	0.837	0.366	3.77E-105	Monocyte/Macrophage	Vim
5.10E-109	0.727912677	0.349	0.047	8.06E-105	Monocyte/Macrophage	Ifitm1
6.45E-109	0.610832813	0.644	0.188	1.02E-104	Monocyte/Macrophage	Csf2rb
1.59E-106	0.352674706	0.234	0.014	2.51E-102	Monocyte/Macrophage	Clec4d
4.18E-106	0.615720763	0.916	0.638	6.60E-102	Monocyte/Macrophage	Gpx1
4.34E-105	0.696037607	0.569	0.158	6.86E-101	Monocyte/Macrophage	Pla2g7
9.20E-104	0.519126429	0.575	0.143	1.45E-99	Monocyte/Macrophage	Sh3bgrl
2.35E-103	0.423627624	0.324	0.041	3.72E-99	Monocyte/Macrophage	Cbfa2t3
7.87E-103	0.531777813	0.49	0.104	1.24E-98	Monocyte/Macrophage	Pid1
1.09E-102	0.262594297	0.188	0.006	1.73E-98	Monocyte/Macrophage	Trem1
4.07E-101	0.389338284	0.326	0.042	6.44E-97	Monocyte/Macrophage	Adrbk2
1.44E-100	0.789556241	0.573	0.174	2.27E-96	Monocyte/Macrophage	Ccr2
8.07E-100	0.681259485	0.797	0.384	1.28E-95	Monocyte/Macrophage	Samhd1
2.11E-99	0.73540805	0.939	0.684	3.34E-95	Monocyte/Macrophage	Cd74
1.42E-98	0.776538841	0.839	0.376	2.25E-94	Monocyte/Macrophage	S100a6
1.79E-97	0.440152697	0.485	0.104	2.84E-93	Monocyte/Macrophage	Sema4a
2.29E-95	0.283671333	0.243	0.02	3.62E-91	Monocyte/Macrophage	Gm6377
3.15E-95	0.297230283	0.274	0.029	4.98E-91	Monocyte/Macrophage	Ciita
9.46E-93	0.85047492	0.86	0.556	1.50E-88	Monocyte/Macrophage	H2-Ab1
1.95E-92	0.344515912	0.23	0.019	3.08E-88	Monocyte/Macrophage	Fpr2
3.02E-92	0.28213163	0.184	0.008	4.77E-88	Monocyte/Macrophage	F13a1
4.20E-92	0.88294865	0.814	0.491	6.64E-88	Monocyte/Macrophage	H2-Aa
2.86E-91	0.403530698	0.404	0.076	4.52E-87	Monocyte/Macrophage	Adssl1
6.38E-90	0.447434997	0.956	0.73	1.01E-85	Monocyte/Macrophage	Shfm1
9.82E-90	0.687330726	0.609	0.208	1.55E-85	Monocyte/Macrophage	Ass1
3.73E-88	0.482161274	0.182	0.009	5.90E-84	Monocyte/Macrophage	Ccl22
9.14E-88	0.384742827	0.389	0.073	1.45E-83	Monocyte/Macrophage	Myadm
4.53E-87	0.880769847	0.791	0.447	7.16E-83	Monocyte/Macrophage	H2-Eb1
4.47E-86	0.300924141	0.232	0.021	7.06E-82	Monocyte/Macrophage	Smpdl3b
8.02E-86	0.563001038	0.724	0.271	1.27E-81	Monocyte/Macrophage	Iqgap1
1.92E-85	0.326758007	0.192	0.012	3.04E-81	Monocyte/Macrophage	Upp1
3.72E-85	0.334460475	0.28	0.036	5.89E-81	Monocyte/Macrophage	Msr1
1.01E-84	0.278627746	0.138	0.002	1.60E-80	Monocyte/Macrophage	Ear2
4.64E-83	0.288912329	0.247	0.027	7.34E-79	Monocyte/Macrophage	Shtn1
2.77E-81	0.757633819	0.586	0.214	4.38E-77	Monocyte/Macrophage	Ly6i
1.48E-80	0.78478023	0.847	0.67	2.35E-76	Monocyte/Macrophage	Lyz2
2.34E-80	0.547974115	0.743	0.307	3.70E-76	Monocyte/Macrophage	Anxa5
3.38E-80	0.391502738	0.421	0.094	5.34E-76	Monocyte/Macrophage	Trps1
2.46E-79	0.316809563	0.971	0.883	3.88E-75	Monocyte/Macrophage	H3f3a
2.17E-78	0.509452884	0.565	0.177	3.43E-74	Monocyte/Macrophage	Gyg
9.49E-78	0.366017844	0.383	0.08	1.50E-73	Monocyte/Macrophage	Anxa4
1.33E-77	0.620065278	0.787	0.379	2.10E-73	Monocyte/Macrophage	Pim1
9.29E-77	0.365195623	0.324	0.058	1.47E-72	Monocyte/Macrophage	Fam49a
1.20E-76	0.330894349	0.287	0.044	1.90E-72	Monocyte/Macrophage	Bst1
3.28E-76	0.414080885	0.971	0.826	5.19E-72	Monocyte/Macrophage	Calm1
3.46E-76	0.487491287	0.433	0.107	5.46E-72	Monocyte/Macrophage	C3
7.75E-76	0.586245681	0.891	0.691	1.22E-71	Monocyte/Macrophage	Prdx5
2.98E-75	0.376343293	0.377	0.081	4.71E-71	Monocyte/Macrophage	Ccdc88a
5.27E-75	0.564023163	0.877	0.473	8.33E-71	Monocyte/Macrophage	Spi1
9.47E-75	0.332477058	0.209	0.021	1.50E-70	Monocyte/Macrophage	Il1r2
6.43E-74	0.620447266	0.762	0.413	1.02E-69	Monocyte/Macrophage	Alox5ap
1.85E-73	0.48930102	0.381	0.089	2.92E-69	Monocyte/Macrophage	Tgm2
3.35E-73	0.557675089	0.858	0.556	5.30E-69	Monocyte/Macrophage	Ifi30
3.98E-72	0.397486151	0.358	0.077	6.29E-68	Monocyte/Macrophage	Metrnl
1.02E-71	0.482570872	0.523	0.165	1.61E-67	Monocyte/Macrophage	Igsf6
2.12E-71	0.462381599	0.575	0.189	3.36E-67	Monocyte/Macrophage	App
1.20E-70	0.304011591	0.146	0.007	1.90E-66	Monocyte/Macrophage	Lrg1
4.24E-69	0.531729269	0.552	0.187	6.70E-65	Monocyte/Macrophage	Traf1
1.85E-68	0.696543574	0.605	0.255	2.93E-64	Monocyte/Macrophage	Ccl6
6.11E-68	0.347609173	0.172	0.014	9.66E-64	Monocyte/Macrophage	Il4i1
5.02E-67	0.4360741	0.163	0.013	7.94E-63	Monocyte/Macrophage	Ccl17
1.57E-66	0.347587725	0.328	0.069	2.48E-62	Monocyte/Macrophage	Nfil3
2.62E-66	0.611013801	0.676	0.35	4.14E-62	Monocyte/Macrophage	H2-DMb1
4.89E-66	0.333588743	0.326	0.067	7.73E-62	Monocyte/Macrophage	Agpat4
1.48E-65	0.535905342	0.642	0.261	2.34E-61	Monocyte/Macrophage	Lilrb4a
2.43E-65	0.479372854	0.565	0.204	3.84E-61	Monocyte/Macrophage	AB124611
5.69E-65	0.372162362	0.427	0.114	9.00E-61	Monocyte/Macrophage	Flna
8.71E-64	0.304144228	0.134	0.007	1.38E-59	Monocyte/Macrophage	Cacnb3
1.50E-63	0.432410487	0.941	0.701	2.38E-59	Monocyte/Macrophage	Psme2
1.83E-63	0.488064174	0.552	0.196	2.89E-59	Monocyte/Macrophage	Bhlhe40
8.74E-63	0.624220246	0.548	0.218	1.38E-58	Monocyte/Macrophage	Ccl9
2.37E-62	0.457764267	0.32	0.072	3.75E-58	Monocyte/Macrophage	Fn1
6.17E-62	0.457397343	0.584	0.215	9.75E-58	Monocyte/Macrophage	Cd44
7.34E-62	0.38465184	0.441	0.127	1.16E-57	Monocyte/Macrophage	Filip1l
5.06E-61	0.265833368	0.958	0.875	8.00E-57	Monocyte/Macrophage	Arpc1b
5.36E-61	0.289196001	0.272	0.051	8.47E-57	Monocyte/Macrophage	Tubb6
4.52E-60	0.262123882	0.985	0.945	7.14E-56	Monocyte/Macrophage	Actg1
1.02E-59	0.405176078	0.356	0.094	1.61E-55	Monocyte/Macrophage	Clic4
3.70E-59	0.502880871	0.615	0.253	5.85E-55	Monocyte/Macrophage	Smpdl3a
6.44E-59	0.43754435	0.584	0.223	1.02E-54	Monocyte/Macrophage	Zyx
2.62E-58	0.482515836	0.498	0.174	4.14E-54	Monocyte/Macrophage	Mnda
1.02E-57	0.397885294	0.487	0.16	1.61E-53	Monocyte/Macrophage	Aldh2
1.59E-57	0.38988783	0.452	0.141	2.51E-53	Monocyte/Macrophage	Adgre5
5.92E-57	0.62802208	0.544	0.202	9.36E-53	Monocyte/Macrophage	Ly6c2
6.44E-57	0.570112574	0.705	0.325	1.02E-52	Monocyte/Macrophage	Marcksl1
2.02E-56	0.47435417	0.626	0.266	3.20E-52	Monocyte/Macrophage	Tpm4
5.71E-56	0.378249778	0.546	0.194	9.02E-52	Monocyte/Macrophage	Mvp
2.58E-55	0.334854031	0.335	0.085	4.08E-51	Monocyte/Macrophage	Cd38
7.09E-55	0.335238851	0.397	0.115	1.12E-50	Monocyte/Macrophage	Nfkb2
7.47E-55	0.543586118	0.736	0.429	1.18E-50	Monocyte/Macrophage	Bcl2a1d
8.71E-55	0.327846832	0.364	0.097	1.38E-50	Monocyte/Macrophage	Lilr4b
6.40E-54	0.384476031	0.416	0.13	1.01E-49	Monocyte/Macrophage	Pmaip1
1.56E-53	0.354556949	0.383	0.112	2.46E-49	Monocyte/Macrophage	Pde4b
1.63E-53	0.396241281	0.517	0.187	2.57E-49	Monocyte/Macrophage	Nampt
2.82E-53	0.488992043	0.577	0.239	4.45E-49	Monocyte/Macrophage	Gadd45b
2.84E-53	0.286648403	0.23	0.042	4.48E-49	Monocyte/Macrophage	Avpi1
5.87E-53	0.346203728	0.923	0.775	9.28E-49	Monocyte/Macrophage	Tspo
6.21E-53	0.368583781	0.515	0.183	9.81E-49	Monocyte/Macrophage	Nadk
1.39E-52	0.260317429	0.289	0.064	2.19E-48	Monocyte/Macrophage	Gpr35
2.35E-52	0.382313505	0.421	0.135	3.72E-48	Monocyte/Macrophage	Ehd1
2.95E-52	0.518867338	0.826	0.541	4.66E-48	Monocyte/Macrophage	Cstb
4.74E-52	0.383760022	0.573	0.222	7.49E-48	Monocyte/Macrophage	Rbms1
5.53E-52	0.50288836	0.799	0.492	8.74E-48	Monocyte/Macrophage	Syngr2
6.05E-52	0.438304125	0.889	0.624	9.57E-48	Monocyte/Macrophage	Txn1
2.56E-51	0.307655225	0.377	0.107	4.04E-47	Monocyte/Macrophage	S100a1
3.47E-51	0.392476016	0.437	0.149	5.48E-47	Monocyte/Macrophage	Myo1g
6.90E-51	0.379219778	0.289	0.069	1.09E-46	Monocyte/Macrophage	H2-DMb2
2.03E-50	0.419013874	0.661	0.285	3.21E-46	Monocyte/Macrophage	Csf2ra
3.11E-50	0.385566062	0.55	0.212	4.91E-46	Monocyte/Macrophage	Snx10
6.17E-50	0.460964969	0.778	0.561	9.75E-46	Monocyte/Macrophage	H2-DMa
1.07E-49	0.375509024	0.412	0.135	1.70E-45	Monocyte/Macrophage	Ptafr
1.24E-49	0.270089949	0.941	0.833	1.96E-45	Monocyte/Macrophage	Arpc2
1.77E-49	0.580223278	0.408	0.147	2.80E-45	Monocyte/Macrophage	Cfb
4.00E-49	0.339831972	0.347	0.099	6.33E-45	Monocyte/Macrophage	Cd274
4.85E-49	0.548614345	0.6	0.284	7.67E-45	Monocyte/Macrophage	Gbp2
1.04E-48	0.395445363	0.64	0.273	1.65E-44	Monocyte/Macrophage	Irf5
1.43E-48	0.430421357	0.713	0.365	2.26E-44	Monocyte/Macrophage	Tkt
1.98E-48	0.315220305	0.41	0.13	3.13E-44	Monocyte/Macrophage	Sap30
1.19E-47	0.38567836	0.473	0.175	1.88E-43	Monocyte/Macrophage	Cd302
1.70E-47	0.494929143	0.755	0.428	2.68E-43	Monocyte/Macrophage	Gngt2
2.22E-47	0.451513531	0.655	0.326	3.50E-43	Monocyte/Macrophage	Prkcd
2.93E-47	0.325077235	0.433	0.143	4.63E-43	Monocyte/Macrophage	AI607873
3.14E-47	0.499125351	0.778	0.496	4.97E-43	Monocyte/Macrophage	Lsp1
3.74E-47	0.425271352	0.692	0.355	5.91E-43	Monocyte/Macrophage	Pitpna
4.42E-47	0.304706417	0.395	0.126	6.99E-43	Monocyte/Macrophage	Syk
1.01E-46	0.495273691	0.69	0.38	1.60E-42	Monocyte/Macrophage	Cxcl16
1.87E-46	0.335634814	0.416	0.14	2.96E-42	Monocyte/Macrophage	Rab32
2.07E-46	0.386822851	0.565	0.22	3.28E-42	Monocyte/Macrophage	Emb
2.08E-46	0.360148073	0.902	0.764	3.29E-42	Monocyte/Macrophage	Srgn
2.26E-46	0.401045206	0.565	0.232	3.58E-42	Monocyte/Macrophage	Itga4
2.31E-46	0.389510966	0.523	0.208	3.65E-42	Monocyte/Macrophage	Plin2
2.80E-46	0.291979319	0.203	0.038	4.43E-42	Monocyte/Macrophage	Actn1
4.09E-46	0.363432472	0.868	0.643	6.46E-42	Monocyte/Macrophage	Actr3
1.05E-45	0.438424819	0.613	0.307	1.66E-41	Monocyte/Macrophage	Rnf149
1.08E-45	0.397870031	0.481	0.19	1.71E-41	Monocyte/Macrophage	Arl5c
1.56E-45	0.352021487	0.439	0.155	2.46E-41	Monocyte/Macrophage	Oasl2
1.93E-45	0.376159403	0.408	0.141	3.05E-41	Monocyte/Macrophage	Cd300a
2.11E-45	0.370728697	0.51	0.201	3.33E-41	Monocyte/Macrophage	Eif4ebp1
2.50E-45	0.264373647	0.305	0.081	3.96E-41	Monocyte/Macrophage	Plscr1
3.28E-45	0.484071245	0.529	0.229	5.19E-41	Monocyte/Macrophage	Ccrl2
8.28E-45	0.35444096	0.414	0.144	1.31E-40	Monocyte/Macrophage	Slc16a3
1.55E-44	0.297722239	0.391	0.127	2.44E-40	Monocyte/Macrophage	Pgap2
1.99E-44	0.516376174	0.759	0.557	3.15E-40	Monocyte/Macrophage	Cebpb
4.08E-44	0.260769993	0.318	0.089	6.45E-40	Monocyte/Macrophage	Jarid2
6.34E-44	0.417637871	0.732	0.415	1.00E-39	Monocyte/Macrophage	Dbi
7.59E-44	0.385499193	0.659	0.307	1.20E-39	Monocyte/Macrophage	Skap2
1.04E-43	0.366005323	0.586	0.255	1.64E-39	Monocyte/Macrophage	Mtpn
1.64E-43	0.28965967	0.412	0.139	2.59E-39	Monocyte/Macrophage	Siva1
2.90E-43	0.437440546	0.531	0.232	4.59E-39	Monocyte/Macrophage	Cytip
5.54E-43	0.258012853	0.303	0.084	8.75E-39	Monocyte/Macrophage	Arrdc4
7.33E-43	0.360602717	0.427	0.156	1.16E-38	Monocyte/Macrophage	Ap1s2
1.08E-42	0.385317428	0.843	0.584	1.70E-38	Monocyte/Macrophage	Taldo1
1.50E-42	0.387562654	0.617	0.294	2.37E-38	Monocyte/Macrophage	Pnp
1.60E-42	0.259811644	0.952	0.84	2.53E-38	Monocyte/Macrophage	Psmb8
2.76E-42	0.349688153	0.381	0.131	4.37E-38	Monocyte/Macrophage	Plaur
4.10E-42	0.347376716	0.91	0.72	6.49E-38	Monocyte/Macrophage	H2afz
1.87E-41	0.28786382	0.441	0.16	2.95E-37	Monocyte/Macrophage	Bak1
2.42E-41	0.338057739	0.431	0.158	3.83E-37	Monocyte/Macrophage	Slamf8
2.49E-41	0.384245179	0.626	0.287	3.94E-37	Monocyte/Macrophage	Ncf2
4.60E-41	0.303617518	0.203	0.043	7.28E-37	Monocyte/Macrophage	Zmynd15
4.89E-41	0.281453976	0.37	0.119	7.73E-37	Monocyte/Macrophage	Rnase6
6.68E-41	0.270909272	0.249	0.063	1.06E-36	Monocyte/Macrophage	Fas
2.02E-40	0.316755951	0.477	0.184	3.19E-36	Monocyte/Macrophage	Rassf4
2.18E-40	0.461146359	0.592	0.32	3.45E-36	Monocyte/Macrophage	Ms4a6d
3.70E-40	0.489837423	0.623	0.336	5.86E-36	Monocyte/Macrophage	Sod2
9.35E-40	0.415612506	0.854	0.571	1.48E-35	Monocyte/Macrophage	Rps27l
3.65E-39	0.47173387	0.538	0.247	5.77E-35	Monocyte/Macrophage	Tmem123
2.21E-38	0.258040964	0.37	0.124	3.49E-34	Monocyte/Macrophage	Il13ra1
2.36E-38	0.267313541	0.291	0.087	3.73E-34	Monocyte/Macrophage	Jak2
3.08E-38	0.331056414	0.494	0.204	4.87E-34	Monocyte/Macrophage	Trib1
7.01E-38	0.310270734	0.487	0.198	1.11E-33	Monocyte/Macrophage	Snap23
1.03E-37	0.379345264	0.644	0.332	1.63E-33	Monocyte/Macrophage	Tpd52
1.26E-37	0.381154878	0.431	0.178	1.99E-33	Monocyte/Macrophage	Relb
2.18E-37	0.437042008	0.749	0.456	3.45E-33	Monocyte/Macrophage	Lst1
2.64E-37	0.351135738	0.887	0.684	4.18E-33	Monocyte/Macrophage	Fxyd5
2.70E-37	0.404855279	0.414	0.171	4.27E-33	Monocyte/Macrophage	Clec4a3
6.58E-37	0.374545254	0.822	0.535	1.04E-32	Monocyte/Macrophage	Lcp1
1.10E-36	0.331649486	0.404	0.152	1.74E-32	Monocyte/Macrophage	Slfn1
1.40E-36	0.365487885	0.573	0.288	2.21E-32	Monocyte/Macrophage	Ncf4
2.53E-36	0.302666685	0.51	0.217	4.00E-32	Monocyte/Macrophage	Znhit1
2.90E-36	0.357461251	0.619	0.296	4.58E-32	Monocyte/Macrophage	Hck
4.77E-36	0.405676123	0.715	0.408	7.54E-32	Monocyte/Macrophage	Tagln2
7.90E-36	0.315001232	0.452	0.185	1.25E-31	Monocyte/Macrophage	BC028528
1.01E-35	0.298720717	0.291	0.092	1.59E-31	Monocyte/Macrophage	Mxd1
1.02E-35	0.380142558	0.96	0.799	1.61E-31	Monocyte/Macrophage	Tmsb10
1.25E-35	0.278778046	0.347	0.118	1.97E-31	Monocyte/Macrophage	Klf4
1.39E-35	0.335751883	0.874	0.615	2.20E-31	Monocyte/Macrophage	Arpc5
1.52E-35	0.332597608	0.86	0.613	2.40E-31	Monocyte/Macrophage	Psma7
2.50E-35	0.270174663	0.95	0.777	3.94E-31	Monocyte/Macrophage	Arpc3
3.65E-35	0.310105395	0.498	0.217	5.77E-31	Monocyte/Macrophage	Sp140
5.85E-35	0.393151761	0.904	0.664	9.24E-31	Monocyte/Macrophage	Nfkbia
9.33E-35	0.311978987	0.462	0.194	1.47E-30	Monocyte/Macrophage	Lmo4
1.17E-34	0.322669783	0.573	0.266	1.84E-30	Monocyte/Macrophage	Prcp
1.48E-34	0.432012048	0.55	0.294	2.34E-30	Monocyte/Macrophage	Bcl2a1a
2.03E-34	0.254422192	0.324	0.11	3.20E-30	Monocyte/Macrophage	Dok3
2.23E-34	0.265570893	0.479	0.19	3.52E-30	Monocyte/Macrophage	AI662270
3.00E-34	0.317736292	0.341	0.125	4.74E-30	Monocyte/Macrophage	Fam26f
3.35E-34	0.315300296	0.567	0.264	5.29E-30	Monocyte/Macrophage	Ikbkb
4.77E-34	0.282228522	0.385	0.146	7.53E-30	Monocyte/Macrophage	Tctex1d2
1.07E-33	0.350213114	0.72	0.399	1.69E-29	Monocyte/Macrophage	Esd
2.17E-33	0.2810371	0.287	0.093	3.44E-29	Monocyte/Macrophage	Sdc4
1.32E-32	0.251540718	0.404	0.157	2.09E-28	Monocyte/Macrophage	Myd88
1.49E-32	0.346507417	0.789	0.492	2.36E-28	Monocyte/Macrophage	Prelid1
2.87E-32	0.265227655	0.402	0.159	4.53E-28	Monocyte/Macrophage	Ccdc50
4.25E-32	0.458546882	0.169	0.04	6.71E-28	Monocyte/Macrophage	Ccr7
1.12E-31	0.319688571	0.569	0.283	1.77E-27	Monocyte/Macrophage	Fam174a
1.84E-31	0.303569161	0.548	0.258	2.90E-27	Monocyte/Macrophage	Glud1
4.08E-31	0.317934281	0.86	0.602	6.44E-27	Monocyte/Macrophage	Ostf1
5.40E-31	0.329444537	0.736	0.419	8.54E-27	Monocyte/Macrophage	Rhog
5.81E-31	0.30185119	0.542	0.259	9.18E-27	Monocyte/Macrophage	Hpcal1
6.16E-31	0.321543169	0.82	0.626	9.74E-27	Monocyte/Macrophage	Fam49b
8.60E-31	0.25077371	0.201	0.052	1.36E-26	Monocyte/Macrophage	Slpi
1.15E-30	0.346587021	0.498	0.242	1.81E-26	Monocyte/Macrophage	Rel
1.36E-30	0.327554223	0.655	0.351	2.15E-26	Monocyte/Macrophage	Mkrn1
2.98E-30	0.276540609	0.506	0.23	4.70E-26	Monocyte/Macrophage	Ube2f
3.84E-30	0.276955935	0.32	0.121	6.07E-26	Monocyte/Macrophage	Slamf7
4.23E-30	0.347421422	0.623	0.334	6.69E-26	Monocyte/Macrophage	Zeb2
6.63E-30	0.331844549	0.259	0.086	1.05E-25	Monocyte/Macrophage	Irg1
2.18E-29	0.315510427	0.215	0.065	3.45E-25	Monocyte/Macrophage	Socs2
2.49E-29	0.255297349	0.368	0.148	3.93E-25	Monocyte/Macrophage	N4bp1
2.59E-29	0.325478568	0.793	0.512	4.10E-25	Monocyte/Macrophage	Psmb10
2.84E-29	0.306823672	0.454	0.208	4.48E-25	Monocyte/Macrophage	Pyhin1
3.03E-29	0.341892206	0.695	0.399	4.79E-25	Monocyte/Macrophage	Iscu
4.55E-29	0.25838572	0.395	0.168	7.19E-25	Monocyte/Macrophage	Mapkapk2
8.03E-29	0.299370775	0.567	0.283	1.27E-24	Monocyte/Macrophage	Snx20
9.65E-29	0.255795684	0.339	0.132	1.52E-24	Monocyte/Macrophage	Mmp14
1.71E-28	0.284389259	0.297	0.111	2.71E-24	Monocyte/Macrophage	Clec4a2
3.64E-28	0.291029154	0.341	0.14	5.75E-24	Monocyte/Macrophage	Etv3
4.66E-28	0.30969461	0.843	0.594	7.36E-24	Monocyte/Macrophage	Psmb9
5.28E-28	0.264421568	0.408	0.175	8.35E-24	Monocyte/Macrophage	Pfkp
7.57E-28	0.287379315	0.45	0.206	1.20E-23	Monocyte/Macrophage	Cd300lf
1.23E-27	0.261286606	0.456	0.205	1.94E-23	Monocyte/Macrophage	Gsto1
1.28E-27	0.291944862	0.377	0.164	2.03E-23	Monocyte/Macrophage	Ube2l6
1.34E-27	0.260856205	0.517	0.243	2.12E-23	Monocyte/Macrophage	Rsu1
1.43E-27	0.32254256	0.791	0.503	2.26E-23	Monocyte/Macrophage	Mcl1
1.51E-27	0.323735873	0.437	0.209	2.38E-23	Monocyte/Macrophage	Pilra
2.32E-27	0.277114127	0.4	0.175	3.67E-23	Monocyte/Macrophage	Ogfrl1
3.30E-27	0.36194501	0.354	0.156	5.21E-23	Monocyte/Macrophage	Nr4a1
4.99E-27	0.256247711	0.429	0.193	7.89E-23	Monocyte/Macrophage	Baz1a
6.28E-27	0.279036522	0.556	0.276	9.93E-23	Monocyte/Macrophage	Spop
2.46E-26	0.295994811	0.64	0.359	3.89E-22	Monocyte/Macrophage	Cmpk1
2.62E-26	0.301984478	0.653	0.371	4.15E-22	Monocyte/Macrophage	Rnh1
2.71E-26	0.318133232	0.556	0.303	4.29E-22	Monocyte/Macrophage	Zbp1
3.32E-26	0.314523963	0.699	0.431	5.25E-22	Monocyte/Macrophage	Hcls1
1.04E-25	0.353091857	0.548	0.303	1.64E-21	Monocyte/Macrophage	Isg15
1.80E-25	0.304813498	0.818	0.582	2.84E-21	Monocyte/Macrophage	Msn
3.00E-25	0.300191551	0.678	0.407	4.74E-21	Monocyte/Macrophage	Coro1b
3.31E-25	0.31630954	0.715	0.501	5.24E-21	Monocyte/Macrophage	Ptpn1
6.26E-25	0.274932253	0.563	0.295	9.90E-21	Monocyte/Macrophage	Mrpl14
6.83E-25	0.257770706	0.881	0.74	1.08E-20	Monocyte/Macrophage	Eno1
7.30E-25	0.321597005	0.726	0.517	1.15E-20	Monocyte/Macrophage	Gm2a
9.82E-25	0.269141382	0.464	0.229	1.55E-20	Monocyte/Macrophage	Nrros
2.36E-24	0.286296902	0.548	0.289	3.73E-20	Monocyte/Macrophage	Litaf
2.56E-24	0.297851244	0.793	0.505	4.05E-20	Monocyte/Macrophage	Scand1
3.27E-24	0.315758329	0.762	0.507	5.17E-20	Monocyte/Macrophage	Pgam1
4.23E-24	0.301648765	0.828	0.583	6.69E-20	Monocyte/Macrophage	Cd47
4.23E-24	0.273745836	0.341	0.151	6.69E-20	Monocyte/Macrophage	Alas1
5.43E-24	0.29773211	0.738	0.48	8.59E-20	Monocyte/Macrophage	Abracl
1.80E-23	0.276429845	0.659	0.358	2.84E-19	Monocyte/Macrophage	Stx7
1.82E-23	0.287994339	0.759	0.502	2.88E-19	Monocyte/Macrophage	Chmp2a
2.77E-23	0.254433563	0.351	0.153	4.39E-19	Monocyte/Macrophage	Glipr2
5.56E-23	0.29237597	0.854	0.623	8.78E-19	Monocyte/Macrophage	Sdcbp
5.59E-23	0.311539411	0.749	0.513	8.83E-19	Monocyte/Macrophage	Stat1
7.81E-23	0.27393154	0.575	0.321	1.23E-18	Monocyte/Macrophage	Arhgap30
8.99E-23	0.3239543	0.565	0.332	1.42E-18	Monocyte/Macrophage	Capg
1.38E-22	0.262569393	0.571	0.302	2.19E-18	Monocyte/Macrophage	Dstn
1.90E-22	0.297320758	0.78	0.567	3.00E-18	Monocyte/Macrophage	Slfn2
4.19E-22	0.279437339	0.812	0.543	6.62E-18	Monocyte/Macrophage	Smdt1
5.17E-22	0.275606457	0.623	0.348	8.18E-18	Monocyte/Macrophage	Ncf1
8.00E-22	0.299382969	0.738	0.515	1.26E-17	Monocyte/Macrophage	Emp3
1.40E-21	0.304906644	0.498	0.276	2.21E-17	Monocyte/Macrophage	Ifi47
1.63E-21	0.305117402	0.556	0.324	2.57E-17	Monocyte/Macrophage	Ifi204
1.68E-21	0.284506839	0.64	0.37	2.66E-17	Monocyte/Macrophage	Plek
2.08E-21	0.315511998	0.69	0.468	3.29E-17	Monocyte/Macrophage	Tpi1
2.25E-21	0.271886442	0.818	0.714	3.55E-17	Monocyte/Macrophage	Bcl2a1b
2.58E-21	0.29455695	0.676	0.404	4.08E-17	Monocyte/Macrophage	Txndc17
4.32E-21	0.285999061	0.726	0.471	6.83E-17	Monocyte/Macrophage	Mrpl33
8.34E-21	0.27627822	0.736	0.501	1.32E-16	Monocyte/Macrophage	Chmp4b
9.65E-21	0.264063013	0.726	0.455	1.53E-16	Monocyte/Macrophage	Psma4
1.04E-20	0.275275292	0.684	0.442	1.65E-16	Monocyte/Macrophage	Tap1
1.13E-20	0.317197798	0.479	0.274	1.79E-16	Monocyte/Macrophage	Ninj1
1.61E-20	0.253660722	0.856	0.654	2.54E-16	Monocyte/Macrophage	Sec61b
3.47E-20	0.274903195	0.592	0.363	5.49E-16	Monocyte/Macrophage	Atp1a1
1.23E-19	0.252584115	0.653	0.395	1.95E-15	Monocyte/Macrophage	Mrpl30
1.91E-19	0.273110772	0.734	0.474	3.01E-15	Monocyte/Macrophage	Cycs
1.23E-18	0.480133982	0.259	0.112	1.94E-14	Monocyte/Macrophage	S100a8
2.23E-18	0.301997212	0.544	0.313	3.52E-14	Monocyte/Macrophage	Ier3
2.54E-18	0.267415506	0.732	0.473	4.01E-14	Monocyte/Macrophage	Ptpn6
4.47E-18	0.259948192	0.747	0.501	7.07E-14	Monocyte/Macrophage	Sri
6.17E-18	0.284459911	0.799	0.625	9.75E-14	Monocyte/Macrophage	Ctsc
8.24E-18	0.253800919	0.626	0.392	1.30E-13	Monocyte/Macrophage	Hif1a
2.49E-17	0.295817923	0.983	0.763	3.94E-13	Monocyte/Macrophage	Tyrobp
5.11E-17	0.315646884	0.318	0.157	8.08E-13	Monocyte/Macrophage	Cxcl9
1.70E-16	0.263350746	0.772	0.523	2.69E-12	Monocyte/Macrophage	Prr13
3.57E-16	0.31183672	0.186	0.077	5.65E-12	Monocyte/Macrophage	Tbc1d4
7.76E-16	0.251825868	0.678	0.471	1.23E-11	Monocyte/Macrophage	Tgfb1
1.88E-15	0.269330245	0.659	0.414	2.97E-11	Monocyte/Macrophage	Epsti1
4.45E-15	0.261767649	0.897	0.721	7.03E-11	Monocyte/Macrophage	AW112010
8.38E-14	0.340833874	0.412	0.254	1.32E-09	Monocyte/Macrophage	Fabp5
4.11E-13	0.250364094	0.931	0.748	6.50E-09	Monocyte/Macrophage	Fcer1g
1.03E-12	0.402265658	0.207	0.096	1.63E-08	Monocyte/Macrophage	S100a9
4.56E-11	0.271250997	0.544	0.401	7.21E-07	Monocyte/Macrophage	Samsn1
2.95E-10	0.255912072	0.144	0.067	4.67E-06	Monocyte/Macrophage	Serpinb6b
2.97E-10	0.41230754	0.209	0.12	4.70E-06	Monocyte/Macrophage	Fscn1
0	1.542232325	0.935	0.003	0	B Cell	D13Ertd608e
0	1.4035246	0.963	0.012	0	B Cell	Atp1b1
0	1.387431258	0.916	0.014	0	B Cell	Ccr9
0	1.297041364	0.897	0.006	0	B Cell	Smim5
0	1.190729777	0.794	0.017	0	B Cell	Fcrla
0	1.156342535	0.832	0.019	0	B Cell	Bcl11a
0	1.084147945	0.813	0.003	0	B Cell	Cd300c
0	1.058461363	0.729	0.001	0	B Cell	Dntt
0	0.935456166	0.692	0.005	0	B Cell	Upb1
0	0.91222972	0.757	0.008	0	B Cell	Sh3bgr
0	0.895973616	0.682	0.01	0	B Cell	Spib
0	0.862760945	0.523	0.002	0	B Cell	Klk1
0	0.751289628	0.598	0.003	0	B Cell	Cdh5
0	0.72447409	0.505	0.002	0	B Cell	Pir
0	0.714293563	0.617	0.006	0	B Cell	Klra17
0	0.698626426	0.533	0.001	0	B Cell	Atp2a1
0	0.644930808	0.514	0.001	0	B Cell	Paqr5
4.59E-308	2.04343863	0.972	0.045	7.26E-304	B Cell	Ly6d
5.45E-274	0.71509327	0.626	0.014	8.62E-270	B Cell	Kmo
1.41E-260	0.552276355	0.421	0.003	2.23E-256	B Cell	Hs3st1
1.45E-230	0.483880519	0.393	0.003	2.30E-226	B Cell	Adam11
1.11E-227	0.998915972	0.71	0.027	1.76E-223	B Cell	Mzb1
1.91E-223	0.404313231	0.327	0.001	3.01E-219	B Cell	Havcr1
4.44E-223	0.402007806	0.327	0.001	7.02E-219	B Cell	Ccdc162
1.44E-205	0.870366463	0.626	0.024	2.27E-201	B Cell	Clec10a
4.75E-197	0.862918605	0.729	0.038	7.51E-193	B Cell	Lefty1
1.01E-192	1.598011993	0.925	0.083	1.60E-188	B Cell	Cox6a2
1.04E-190	1.254169563	0.916	0.077	1.64E-186	B Cell	Pltp
1.04E-185	0.655718386	0.467	0.012	1.65E-181	B Cell	Gm43291
5.06E-183	1.045968035	0.85	0.065	8.00E-179	B Cell	Tsc22d1
1.01E-179	0.409553559	0.327	0.004	1.60E-175	B Cell	Hoxa7
1.18E-174	0.913873984	0.785	0.054	1.86E-170	B Cell	Pacsin1
1.15E-171	1.231913941	0.953	0.1	1.83E-167	B Cell	Nucb2
4.97E-169	0.610761081	0.542	0.022	7.86E-165	B Cell	N4bp3
1.67E-167	1.056405851	0.85	0.07	2.64E-163	B Cell	Sell
1.22E-166	0.414357004	0.364	0.007	1.93E-162	B Cell	Emid1
5.17E-165	1.576582457	0.981	0.127	8.18E-161	B Cell	Rnase6
3.17E-159	0.530249726	0.467	0.017	5.01E-155	B Cell	Arhgap27os2
2.87E-157	0.386366784	0.215	0	4.54E-153	B Cell	Pgam2
4.69E-154	0.367400026	0.28	0.003	7.42E-150	B Cell	Angptl7
1.31E-153	0.481366649	0.449	0.016	2.07E-149	B Cell	Rnf122
4.96E-153	0.760011862	0.589	0.033	7.84E-149	B Cell	Spns3
1.49E-151	0.645622618	0.523	0.024	2.35E-147	B Cell	Flt3
1.67E-140	0.91014381	0.748	0.065	2.64E-136	B Cell	Runx2
2.61E-137	0.600237331	0.495	0.024	4.13E-133	B Cell	Fam43a
3.62E-135	0.370111018	0.308	0.007	5.73E-131	B Cell	Clec9a
2.51E-132	0.463637289	0.383	0.013	3.97E-128	B Cell	Rgs18
6.96E-129	0.273023039	0.215	0.002	1.10E-124	B Cell	Pnck
9.04E-124	0.255520025	0.187	0.001	1.43E-119	B Cell	Gm14964
4.72E-123	0.357730223	0.224	0.003	7.47E-119	B Cell	Klk1b27
6.64E-123	0.486049621	0.374	0.014	1.05E-118	B Cell	Rnd3
8.00E-121	0.357420123	0.308	0.008	1.26E-116	B Cell	Gapt
2.56E-120	0.282319246	0.215	0.002	4.05E-116	B Cell	Pdzd4
1.71E-119	0.891605723	0.738	0.079	2.70E-115	B Cell	P2ry14
9.29E-117	0.931334746	0.86	0.111	1.47E-112	B Cell	St8sia4
3.27E-116	0.644006917	0.505	0.032	5.16E-112	B Cell	Sema4b
6.70E-115	0.305127911	0.243	0.004	1.06E-110	B Cell	Lynx1
4.90E-113	0.412889878	0.355	0.014	7.75E-109	B Cell	Mctp2
1.60E-111	0.559214515	0.486	0.031	2.53E-107	B Cell	Traf4
6.32E-111	0.253115565	0.196	0.002	9.99E-107	B Cell	Cacna1e
2.08E-110	0.931200696	0.776	0.096	3.29E-106	B Cell	Gm5547
4.70E-109	0.29848388	0.243	0.005	7.43E-105	B Cell	Slc41a2
5.07E-108	0.477768268	0.439	0.025	8.02E-104	B Cell	Tex2
6.64E-108	0.500807079	0.458	0.028	1.05E-103	B Cell	Net1
1.54E-105	0.333507461	0.29	0.009	2.43E-101	B Cell	Mycl
3.85E-104	0.450383596	0.393	0.02	6.08E-100	B Cell	Cdh1
5.09E-103	0.504439822	0.439	0.027	8.04E-99	B Cell	Prr5
1.87E-100	1.270364157	0.963	0.228	2.96E-96	B Cell	Tcf4
5.56E-99	0.759086854	0.636	0.068	8.80E-95	B Cell	Rell1
6.10E-98	0.297949243	0.178	0.002	9.64E-94	B Cell	Cd209d
1.97E-92	0.318053339	0.28	0.01	3.11E-88	B Cell	Fads3
2.67E-92	0.645046398	0.57	0.056	4.22E-88	B Cell	Hmgn3
3.81E-92	1.436619983	0.991	0.225	6.02E-88	B Cell	Ly6c2
4.78E-92	0.591954685	0.589	0.059	7.56E-88	B Cell	Card11
9.74E-92	0.446881847	0.411	0.027	1.54E-87	B Cell	BC147527
2.00E-89	0.857104287	0.738	0.105	3.16E-85	B Cell	Amica1
4.86E-89	0.283587708	0.243	0.008	7.67E-85	B Cell	Prss30
1.60E-88	1.332417961	0.991	0.341	2.53E-84	B Cell	Dnajc7
1.89E-88	0.31436006	0.252	0.008	2.98E-84	B Cell	Ddr1
1.17E-86	0.642128434	0.57	0.061	1.85E-82	B Cell	Plekhm3
2.60E-86	1.284496913	0.981	0.29	4.10E-82	B Cell	Siglech
5.97E-85	0.979280375	0.832	0.14	9.44E-81	B Cell	Napsa
3.00E-83	0.520659875	0.449	0.036	4.74E-79	B Cell	Cmah
2.18E-82	0.964534065	0.71	0.103	3.45E-78	B Cell	Cd7
6.67E-82	0.833367974	0.757	0.122	1.05E-77	B Cell	Scimp
3.08E-79	0.355376709	0.271	0.012	4.87E-75	B Cell	Gm19705
1.58E-76	0.738388678	0.766	0.128	2.50E-72	B Cell	Slc44a2
5.19E-75	0.524468091	0.514	0.055	8.20E-71	B Cell	Tmem229b
2.34E-74	0.307094527	0.262	0.012	3.70E-70	B Cell	Tnfrsf13c
7.61E-73	1.049456265	0.963	0.333	1.20E-68	B Cell	Tspan13
1.25E-72	0.30480152	0.299	0.017	1.97E-68	B Cell	Tmem221
1.48E-71	1.350523858	1	0.344	2.34E-67	B Cell	Plac8
2.05E-71	1.124862267	1	0.537	3.25E-67	B Cell	Irf8
7.20E-71	1.033218716	1	0.677	1.14E-66	B Cell	Bst2
7.23E-71	0.77084792	0.766	0.142	1.14E-66	B Cell	Pafah1b3
7.81E-71	0.597017529	0.589	0.078	1.24E-66	B Cell	Dirc2
4.25E-69	0.624204161	0.579	0.078	6.72E-65	B Cell	Them6
6.67E-69	0.756604546	0.636	0.097	1.05E-64	B Cell	Clec12a
4.93E-68	1.069224994	0.692	0.118	7.79E-64	B Cell	Cd8b1
1.25E-67	0.528361909	0.486	0.056	1.98E-63	B Cell	B3gnt8
3.44E-67	0.310980035	0.243	0.012	5.44E-63	B Cell	Tmem163
3.80E-67	0.687525133	0.617	0.095	6.01E-63	B Cell	Abhd17b
9.53E-66	0.631184391	0.645	0.098	1.51E-61	B Cell	Rabgap1l
1.75E-65	0.25670799	0.206	0.008	2.77E-61	B Cell	Lrp8
1.32E-64	0.48828502	1	0.965	2.09E-60	B Cell	Rpl31
1.92E-64	0.782289695	0.738	0.146	3.03E-60	B Cell	Khk
3.17E-64	0.858205266	0.879	0.228	5.01E-60	B Cell	Mvb12a
1.73E-63	0.734743761	0.738	0.136	2.73E-59	B Cell	Prkca
4.83E-63	0.449791206	0.393	0.038	7.64E-59	B Cell	Eepd1
1.08E-61	0.586199346	0.551	0.08	1.71E-57	B Cell	Csf2rb2
9.71E-60	0.615469283	0.645	0.109	1.54E-55	B Cell	Gsn
1.26E-59	0.430344461	0.402	0.042	1.99E-55	B Cell	Ptprs
1.84E-59	0.558265604	0.542	0.077	2.91E-55	B Cell	Sla2
4.15E-59	0.598797839	0.645	0.111	6.57E-55	B Cell	Fgr
1.56E-58	0.308649059	0.29	0.021	2.46E-54	B Cell	Tbxa2r
1.76E-58	0.327037438	0.308	0.024	2.79E-54	B Cell	Lrrc16a
2.61E-58	0.887976187	0.963	0.377	4.13E-54	B Cell	Smim14
1.60E-57	0.304408842	0.243	0.015	2.53E-53	B Cell	Wfs1
6.24E-57	0.737944063	0.748	0.163	9.86E-53	B Cell	Tnfrsf13b
6.84E-57	0.838332057	0.869	0.244	1.08E-52	B Cell	Dap
6.47E-55	0.857679805	0.963	0.5	1.02E-50	B Cell	Pgls
2.87E-54	0.331998126	0.299	0.025	4.54E-50	B Cell	Prkag2
3.55E-54	0.695526179	0.748	0.161	5.62E-50	B Cell	Gpr171
6.11E-53	0.399631841	0.346	0.035	9.66E-49	B Cell	Mtss1
9.14E-53	0.653589525	0.664	0.131	1.44E-48	B Cell	Tubgcp5
1.29E-52	0.817382136	0.813	0.218	2.04E-48	B Cell	Rpgrip1
1.01E-51	0.490937296	0.505	0.075	1.60E-47	B Cell	Lifr
2.87E-51	0.687294083	0.738	0.167	4.54E-47	B Cell	Ramp1
5.69E-51	0.716010164	0.813	0.211	9.00E-47	B Cell	AI662270
1.23E-50	0.413306373	0.383	0.045	1.94E-46	B Cell	Rab33b
2.87E-49	0.724606029	0.766	0.189	4.54E-45	B Cell	Spint2
7.51E-49	0.417894904	0.364	0.042	1.19E-44	B Cell	Gpm6b
9.62E-48	0.292243629	0.252	0.02	1.52E-43	B Cell	Sh3bp4
1.68E-47	0.711092197	0.776	0.175	2.66E-43	B Cell	Klrd1
1.96E-47	0.810955697	0.991	0.503	3.11E-43	B Cell	Serp1
2.38E-47	0.616382169	0.542	0.099	3.76E-43	B Cell	Ccnd1
6.51E-47	0.587673111	0.598	0.118	1.03E-42	B Cell	Npc1
5.49E-46	0.834110286	1	0.619	8.68E-42	B Cell	Ly6a
6.60E-46	0.698484304	0.813	0.229	1.04E-41	B Cell	Cnp
1.40E-44	0.41036045	0.411	0.059	2.21E-40	B Cell	C130026I21Rik
1.76E-44	0.300269563	0.318	0.034	2.79E-40	B Cell	Siglecg
2.54E-44	0.354960709	0.336	0.04	4.01E-40	B Cell	Gne
4.87E-44	0.787321815	0.907	0.286	7.70E-40	B Cell	Cybb
2.12E-43	0.5212021	0.551	0.106	3.34E-39	B Cell	Sdc4
1.84E-42	0.601890341	0.692	0.16	2.91E-38	B Cell	Cxxc5
5.36E-42	0.48355128	0.411	0.062	8.47E-38	B Cell	Slpi
1.16E-41	0.537160526	0.486	0.087	1.83E-37	B Cell	H2-DMb2
1.73E-41	0.627255522	0.981	0.672	2.73E-37	B Cell	Sec61b
2.14E-41	0.678875284	0.981	0.605	3.38E-37	B Cell	Cd47
5.82E-41	0.252522687	1	0.986	9.21E-37	B Cell	mt-Co1
6.55E-41	0.737551564	0.972	0.519	1.04E-36	B Cell	Syngr2
7.37E-41	0.377146404	0.374	0.052	1.16E-36	B Cell	Adpgk
1.46E-40	0.63243782	0.757	0.216	2.31E-36	B Cell	Abhd17a
2.34E-40	0.256456939	0.224	0.019	3.71E-36	B Cell	Mgl2
2.49E-40	0.510879508	0.551	0.11	3.94E-36	B Cell	Rasgrp2
3.39E-40	0.585802776	0.729	0.188	5.35E-36	B Cell	9-Sep
4.56E-40	0.459006241	0.505	0.097	7.21E-36	B Cell	Bri3bp
8.82E-40	0.696208875	0.916	0.368	1.39E-35	B Cell	Fgfr1op2
1.10E-39	0.703405013	0.907	0.354	1.74E-35	B Cell	Tmed3
3.01E-39	0.294159375	0.262	0.027	4.75E-35	B Cell	Sec24d
8.07E-39	0.62104302	0.738	0.216	1.28E-34	B Cell	Bloc1s2
8.97E-39	0.451155441	0.523	0.103	1.42E-34	B Cell	Coro2a
1.13E-38	0.392133012	0.374	0.056	1.79E-34	B Cell	Idi1
1.97E-37	0.528839209	0.57	0.129	3.11E-33	B Cell	Msmo1
2.57E-37	0.370414022	0.336	0.046	4.06E-33	B Cell	Cd200
1.20E-36	0.705334079	0.841	0.339	1.90E-32	B Cell	Svbp
2.40E-36	0.720864804	0.981	0.443	3.79E-32	B Cell	Alox5ap
3.66E-36	0.250413971	0.215	0.02	5.78E-32	B Cell	Zdhhc14
5.00E-36	0.541533675	0.57	0.127	7.90E-32	B Cell	Cd4
9.89E-36	0.621149862	0.738	0.231	1.56E-31	B Cell	Irf2bp2
1.16E-35	0.685731163	0.869	0.309	1.84E-31	B Cell	Herpud1
1.38E-35	0.717972285	0.953	0.476	2.19E-31	B Cell	Mpeg1
1.56E-35	0.473683309	0.589	0.139	2.47E-31	B Cell	Bcl7c
5.26E-35	0.381601794	0.402	0.069	8.31E-31	B Cell	Cbfa2t3
1.05E-34	0.464301348	0.467	0.095	1.65E-30	B Cell	Lpgat1
1.79E-33	0.582464837	0.533	0.133	2.82E-29	B Cell	Fdps
2.56E-33	0.309046871	0.29	0.039	4.05E-29	B Cell	Tfrc
2.67E-33	0.699416209	0.944	0.434	4.22E-29	B Cell	Tagln2
4.45E-33	0.277083773	0.271	0.034	7.04E-29	B Cell	Tubb2b
4.79E-33	0.865140933	0.991	0.52	7.57E-29	B Cell	H2-Aa
5.57E-33	0.560843965	0.682	0.189	8.80E-29	B Cell	H2-Oa
9.14E-33	0.59943636	0.757	0.251	1.45E-28	B Cell	Cd164
9.20E-33	0.3060302	0.336	0.052	1.45E-28	B Cell	Jade1
1.13E-32	0.561261814	0.654	0.184	1.79E-28	B Cell	Fyn
1.51E-32	0.451542365	0.467	0.097	2.39E-28	B Cell	Jakmip1
2.74E-32	0.344464223	0.374	0.063	4.33E-28	B Cell	Trp53i11
3.68E-32	0.461152773	0.589	0.149	5.82E-28	B Cell	Ppm1m
6.81E-32	0.274893331	0.28	0.038	1.08E-27	B Cell	Calcoco1
1.17E-31	0.554003617	0.72	0.226	1.85E-27	B Cell	Snx18
1.62E-31	0.566591847	0.505	0.111	2.55E-27	B Cell	Cd8a
1.75E-31	0.611922624	0.85	0.342	2.76E-27	B Cell	Ech1
2.15E-31	0.399306118	0.439	0.09	3.40E-27	B Cell	Tbc1d8
2.32E-31	0.606478994	0.841	0.314	3.66E-27	B Cell	Rexo2
3.27E-31	0.58302327	0.738	0.248	5.16E-27	B Cell	Foxp1
7.90E-31	0.347305422	0.364	0.065	1.25E-26	B Cell	Rmnd5a
7.91E-31	0.418869271	0.991	0.82	1.25E-26	B Cell	Sec61g
7.93E-31	0.367719663	0.393	0.074	1.25E-26	B Cell	Itpr1
1.68E-30	0.547467512	0.738	0.238	2.66E-26	B Cell	R3hdm4
2.26E-30	0.36408186	1	0.877	3.58E-26	B Cell	Rpl36al
7.89E-30	0.48717473	1	0.753	1.25E-25	B Cell	Sub1
8.71E-30	0.604735506	0.916	0.428	1.38E-25	B Cell	Gltp
1.33E-29	0.502317337	0.607	0.17	2.10E-25	B Cell	Uvrag
1.69E-29	0.528776617	0.673	0.212	2.67E-25	B Cell	Ifnar1
1.76E-29	0.665061482	0.916	0.325	2.79E-25	B Cell	Ptprcap
2.04E-29	0.517855526	0.701	0.208	3.22E-25	B Cell	Blnk
2.45E-29	0.395800695	0.467	0.105	3.87E-25	B Cell	Galk1
3.85E-29	0.350113816	0.374	0.071	6.09E-25	B Cell	Gas7
4.59E-29	0.286511594	1	0.949	7.26E-25	B Cell	Ly6e
1.12E-28	0.60728584	0.935	0.494	1.77E-24	B Cell	Ptpn6
2.08E-28	0.656092071	0.963	0.483	3.28E-24	B Cell	Lair1
2.27E-28	0.503571922	0.636	0.191	3.58E-24	B Cell	Aldh2
2.55E-28	0.258000298	0.224	0.028	4.04E-24	B Cell	Kynu
2.68E-28	0.281415972	0.28	0.043	4.24E-24	B Cell	Sik1
3.50E-28	0.459985435	0.617	0.177	5.54E-24	B Cell	Mgat1
4.01E-28	0.313906506	0.308	0.052	6.33E-24	B Cell	Ppif
5.62E-28	0.546460015	0.991	0.666	8.88E-24	B Cell	Gpx1
5.84E-28	0.436806359	0.411	0.088	9.23E-24	B Cell	Hsd11b1
9.02E-28	0.712301928	1	0.709	1.43E-23	B Cell	Cd74
1.09E-27	0.389307874	0.467	0.109	1.72E-23	B Cell	Adssl1
1.25E-27	0.622317207	0.972	0.521	1.98E-23	B Cell	Lsp1
1.89E-27	0.399166026	0.514	0.13	2.99E-23	B Cell	Orai3
2.32E-27	0.515642019	0.561	0.165	3.67E-23	B Cell	Trappc5
3.37E-27	0.334847252	0.364	0.072	5.32E-23	B Cell	Hpse
5.67E-27	0.708962128	0.916	0.438	8.96E-23	B Cell	Lgals1
7.58E-27	0.437812413	0.551	0.152	1.20E-22	B Cell	Txndc5
8.25E-27	0.585149104	0.897	0.383	1.30E-22	B Cell	Stx7
1.12E-26	0.393836313	0.495	0.124	1.76E-22	B Cell	Tcf12
1.31E-26	0.36727549	0.439	0.1	2.07E-22	B Cell	Gpr18
2.10E-26	0.720180683	0.991	0.585	3.32E-22	B Cell	H2-Ab1
2.29E-26	0.496062398	0.71	0.241	3.62E-22	B Cell	Ppp1r14b
2.82E-26	0.488153698	0.598	0.183	4.46E-22	B Cell	Gpcpd1
3.13E-26	0.391176464	0.467	0.114	4.95E-22	B Cell	Nek6
4.51E-26	0.466743622	0.598	0.175	7.13E-22	B Cell	Cdkn2d
5.19E-26	0.322652779	0.355	0.071	8.20E-22	B Cell	Srebf2
5.31E-26	0.591278109	0.972	0.571	8.39E-22	B Cell	Pld4
5.96E-26	0.398281435	0.449	0.109	9.41E-22	B Cell	Insig1
6.22E-26	0.364726155	0.402	0.089	9.83E-22	B Cell	Pml
6.24E-26	0.319714011	0.355	0.072	9.86E-22	B Cell	Slc25a12
6.76E-26	0.319472369	0.383	0.08	1.07E-21	B Cell	Ergic1
7.13E-26	0.59340979	0.804	0.35	1.13E-21	B Cell	Rnf187
1.22E-25	0.263120558	0.29	0.048	1.93E-21	B Cell	Ceacam1
1.31E-25	0.385455648	0.505	0.131	2.07E-21	B Cell	Snrnp25
1.74E-25	0.558450443	0.804	0.337	2.74E-21	B Cell	Ubxn4
2.45E-25	0.713018684	0.963	0.478	3.87E-21	B Cell	H2-Eb1
3.14E-25	0.383125	0.991	0.835	4.96E-21	B Cell	Gnas
3.20E-25	0.309123604	0.318	0.058	5.06E-21	B Cell	Snn
4.62E-25	0.539255035	0.953	0.597	7.30E-21	B Cell	Snx5
5.70E-25	0.408868583	0.495	0.132	9.00E-21	B Cell	Arhgef6
9.56E-25	0.347408164	0.374	0.08	1.51E-20	B Cell	Atp2b4
1.28E-24	0.528846348	0.794	0.318	2.02E-20	B Cell	Pkig
1.70E-24	0.60467493	0.776	0.319	2.68E-20	B Cell	Irf7
2.09E-24	0.544863763	0.897	0.472	3.30E-20	B Cell	Sec11c
3.21E-24	0.395104153	0.991	0.787	5.08E-20	B Cell	Rpl10-ps3
4.63E-24	0.367219456	0.374	0.084	7.33E-20	B Cell	Pqlc3
8.42E-24	0.39261153	0.505	0.139	1.33E-19	B Cell	Nr2c2ap
1.00E-23	0.38924975	0.579	0.169	1.58E-19	B Cell	Vars
1.79E-23	0.403659678	0.981	0.79	2.83E-19	B Cell	Hmgb1
1.83E-23	0.352388201	0.439	0.109	2.88E-19	B Cell	Cd38
3.37E-23	0.492814678	0.664	0.241	5.33E-19	B Cell	Rps6ka1
3.79E-23	0.495794316	0.626	0.22	5.98E-19	B Cell	Rilpl2
8.68E-23	0.52893953	0.85	0.386	1.37E-18	B Cell	Xbp1
1.03E-22	0.409292729	0.523	0.151	1.63E-18	B Cell	Hhex
1.33E-22	0.261935991	0.28	0.052	2.11E-18	B Cell	Tnni2
1.58E-22	0.547573981	0.953	0.552	2.49E-18	B Cell	H2afj
2.20E-22	0.464477407	0.729	0.272	3.47E-18	B Cell	Tmem123
2.21E-22	0.370326572	0.486	0.139	3.49E-18	B Cell	Gatad1
2.64E-22	0.321950121	0.43	0.108	4.17E-18	B Cell	Fam122a
4.56E-22	0.489526796	0.505	0.154	7.21E-18	B Cell	Plaur
6.52E-22	0.420489364	0.57	0.184	1.03E-17	B Cell	Acadl
6.62E-22	0.507048471	0.953	0.628	1.05E-17	B Cell	Mbnl1
1.82E-21	0.410594091	0.514	0.157	2.88E-17	B Cell	Atp1a3
2.11E-21	0.51466851	0.944	0.545	3.33E-17	B Cell	Prr13
3.68E-21	0.413423515	0.589	0.196	5.82E-17	B Cell	Zmynd8
4.05E-21	0.266030847	0.355	0.081	6.40E-17	B Cell	Gpr137b
7.54E-21	0.310612041	0.355	0.083	1.19E-16	B Cell	Rilpl1
7.88E-21	0.37202552	0.439	0.124	1.25E-16	B Cell	Zmiz2
8.78E-21	0.351865778	0.458	0.129	1.39E-16	B Cell	Nudt19
1.29E-20	0.50116975	0.776	0.355	2.05E-16	B Cell	H13
1.41E-20	0.490561787	0.944	0.563	2.23E-16	B Cell	Reep5
1.71E-20	0.342134028	0.449	0.125	2.70E-16	B Cell	Adipor2
1.75E-20	0.317897472	0.355	0.085	2.77E-16	B Cell	11-Sep
2.41E-20	0.489178237	0.944	0.574	3.82E-16	B Cell	Apobec3
2.86E-20	0.512422318	0.935	0.514	4.52E-16	B Cell	Manf
3.10E-20	0.285635174	0.318	0.072	4.90E-16	B Cell	Tom1
3.43E-20	0.473656593	0.757	0.306	5.42E-16	B Cell	Bmyc
4.50E-20	0.503104801	0.897	0.537	7.12E-16	B Cell	Rap1a
5.80E-20	0.269015709	0.29	0.062	9.17E-16	B Cell	Smim24
6.20E-20	0.279124524	0.374	0.093	9.80E-16	B Cell	2310039H08Rik
1.05E-19	0.421667875	1	0.786	1.66E-15	B Cell	Tyrobp
1.42E-19	0.372379041	0.561	0.174	2.24E-15	B Cell	Pkp3
1.52E-19	0.407271215	0.701	0.234	2.41E-15	B Cell	Il7r
2.04E-19	0.469834157	0.72	0.303	3.22E-15	B Cell	Med10
2.17E-19	0.345242739	0.495	0.151	3.44E-15	B Cell	Syk
2.29E-19	0.329412339	0.364	0.093	3.62E-15	B Cell	Clec2i
2.39E-19	0.468069635	0.794	0.292	3.77E-15	B Cell	1-Sep
4.89E-19	0.326744411	0.421	0.121	7.73E-15	B Cell	Mpnd
5.97E-19	0.457718037	0.729	0.309	9.44E-15	B Cell	Fam174a
6.51E-19	0.437419517	0.617	0.227	1.03E-14	B Cell	Pkib
7.29E-19	0.366187099	0.514	0.164	1.15E-14	B Cell	Spcs3
1.00E-18	0.411676931	0.589	0.213	1.59E-14	B Cell	Cib1
1.05E-18	0.426578704	0.654	0.25	1.66E-14	B Cell	Fam3c
2.73E-18	0.500887447	0.907	0.41	4.32E-14	B Cell	Mef2c
2.73E-18	0.253367056	0.327	0.079	4.32E-14	B Cell	5031439G07Rik
3.46E-18	0.411558415	0.72	0.282	5.46E-14	B Cell	Edem2
4.32E-18	0.37157602	0.542	0.186	6.83E-14	B Cell	0610007P14Rik
4.56E-18	0.343946528	0.439	0.132	7.20E-14	B Cell	Polr3gl
5.04E-18	0.252884968	0.271	0.058	7.96E-14	B Cell	Adk
7.43E-18	0.259152366	0.308	0.073	1.17E-13	B Cell	Inpp4a
7.52E-18	0.35182864	0.523	0.165	1.19E-13	B Cell	Cxcr3
9.86E-18	0.462999053	0.879	0.44	1.56E-13	B Cell	Vimp
1.08E-17	0.354865567	0.963	0.79	1.70E-13	B Cell	H2-T23
1.21E-17	0.330406632	0.421	0.127	1.91E-13	B Cell	Rftn1
1.37E-17	0.346801046	0.467	0.149	2.16E-13	B Cell	Pmvk
1.94E-17	0.324781226	0.439	0.135	3.06E-13	B Cell	Eps15
1.94E-17	0.287702588	0.336	0.087	3.07E-13	B Cell	Fgfr1op
2.21E-17	0.460517755	0.841	0.418	3.50E-13	B Cell	mt-Nd5
5.71E-17	0.425776716	0.757	0.318	9.03E-13	B Cell	Iqgap1
6.70E-17	0.443783329	0.757	0.341	1.06E-12	B Cell	Atp6v1d
6.96E-17	0.299467905	0.981	0.843	1.10E-12	B Cell	Eif3f
9.15E-17	0.291965865	0.402	0.119	1.45E-12	B Cell	Rab21
9.44E-17	0.346069406	0.551	0.189	1.49E-12	B Cell	Lbr
1.02E-16	0.339993608	0.981	0.791	1.61E-12	B Cell	Eef1g
1.11E-16	0.306144102	0.383	0.113	1.76E-12	B Cell	Ccdc88a
1.14E-16	0.286865746	0.318	0.082	1.79E-12	B Cell	Hmgcs1
1.31E-16	0.410621266	0.607	0.239	2.08E-12	B Cell	Csf2rb
1.45E-16	0.459753156	0.794	0.402	2.29E-12	B Cell	Ifnar2
3.41E-16	0.338092119	0.505	0.177	5.39E-12	B Cell	Atf6b
3.53E-16	0.330994164	0.467	0.155	5.57E-12	B Cell	Ctso
4.09E-16	0.253158883	0.28	0.068	6.47E-12	B Cell	Ift57
4.24E-16	0.416650981	0.729	0.317	6.70E-12	B Cell	Ppdpf
5.12E-16	0.412720511	0.626	0.253	8.10E-12	B Cell	Cd44
6.38E-16	0.434663145	0.785	0.371	1.01E-11	B Cell	Ptp4a3
6.89E-16	0.315495478	0.383	0.118	1.09E-11	B Cell	Pip5k1c
7.64E-16	0.25614471	0.374	0.108	1.21E-11	B Cell	Uso1
8.09E-16	0.3475766	0.589	0.218	1.28E-11	B Cell	Arl5c
1.01E-15	0.304509703	0.43	0.137	1.60E-11	B Cell	Trabd
1.16E-15	0.30682904	0.981	0.808	1.83E-11	B Cell	Ybx1
1.22E-15	0.375434686	0.626	0.25	1.93E-11	B Cell	Anapc5
1.55E-15	0.294045486	0.364	0.107	2.46E-11	B Cell	Plp2
1.60E-15	0.270695019	0.355	0.102	2.53E-11	B Cell	Pdpk1
1.74E-15	0.329116177	0.514	0.184	2.74E-11	B Cell	Spag9
1.80E-15	0.430197884	0.879	0.534	2.84E-11	B Cell	Scand1
1.83E-15	0.399442931	0.701	0.31	2.89E-11	B Cell	Ssr1
1.89E-15	0.438509017	0.85	0.475	2.99E-11	B Cell	Tram1
2.61E-15	0.309072192	0.458	0.152	4.13E-11	B Cell	Zbtb20
2.76E-15	0.308003026	0.514	0.181	4.36E-11	B Cell	Borcs8
3.64E-15	0.257272514	0.252	0.06	5.75E-11	B Cell	Ahr
4.59E-15	0.262430742	0.355	0.104	7.26E-11	B Cell	Trim25
4.66E-15	0.431215006	0.72	0.337	7.36E-11	B Cell	Rnf149
6.31E-15	0.301702931	0.505	0.178	9.97E-11	B Cell	Nsmce1
7.14E-15	0.387065465	0.729	0.321	1.13E-10	B Cell	Arpc5l
8.93E-15	0.258501574	0.318	0.089	1.41E-10	B Cell	St3gal4
1.02E-14	0.38807801	0.729	0.331	1.61E-10	B Cell	Fbl
1.34E-14	0.44015136	0.907	0.534	2.13E-10	B Cell	Emp3
1.63E-14	0.328050534	0.542	0.205	2.58E-10	B Cell	Exosc5
1.64E-14	0.368058519	0.579	0.235	2.58E-10	B Cell	Sec61a1
1.91E-14	0.373086863	1	0.839	3.02E-10	B Cell	Psap
2.51E-14	0.340862587	0.561	0.22	3.96E-10	B Cell	Arhgap17
2.62E-14	0.360127834	0.972	0.717	4.15E-10	B Cell	Eif5a
3.18E-14	0.411082903	0.897	0.558	5.03E-10	B Cell	Hn1
4.91E-14	0.356824747	0.654	0.283	7.76E-10	B Cell	Surf4
5.08E-14	0.399832635	0.991	0.715	8.02E-10	B Cell	Rac2
5.46E-14	0.383746649	0.72	0.34	8.63E-10	B Cell	Csk
6.62E-14	0.348832647	0.626	0.259	1.05E-09	B Cell	Nucks1
7.00E-14	0.272627655	0.421	0.141	1.11E-09	B Cell	Hes6
7.72E-14	0.268949396	0.383	0.123	1.22E-09	B Cell	Vps37a
8.48E-14	0.253448248	0.28	0.075	1.34E-09	B Cell	Pik3ip1
1.18E-13	0.380241431	0.626	0.266	1.87E-09	B Cell	Itga4
1.20E-13	0.354713271	0.617	0.262	1.89E-09	B Cell	Smc6
1.22E-13	0.382831855	0.673	0.31	1.92E-09	B Cell	Stat3
1.48E-13	0.380479209	0.654	0.297	2.33E-09	B Cell	Prcp
1.50E-13	0.366235861	0.636	0.278	2.38E-09	B Cell	Dock10
1.65E-13	0.304045527	0.467	0.17	2.61E-09	B Cell	Creld2
1.91E-13	0.325665967	0.495	0.188	3.03E-09	B Cell	Dctn6
2.71E-13	0.285064511	0.383	0.129	4.28E-09	B Cell	Me2
3.54E-13	0.265780138	0.374	0.122	5.59E-09	B Cell	1110059E24Rik
3.71E-13	0.386862732	0.944	0.631	5.87E-09	B Cell	Tmed2
4.19E-13	0.355177695	0.598	0.254	6.63E-09	B Cell	Tifa
5.24E-13	0.330314796	0.57	0.226	8.28E-09	B Cell	Ahnak
5.32E-13	0.373206574	0.935	0.611	8.41E-09	B Cell	Tmem258
6.08E-13	0.287569171	0.43	0.153	9.61E-09	B Cell	Uchl3
6.56E-13	0.356857795	0.953	0.68	1.04E-08	B Cell	Gltscr2
6.61E-13	0.347564442	0.692	0.312	1.04E-08	B Cell	Snw1
6.74E-13	0.255923653	0.327	0.102	1.07E-08	B Cell	I830077J02Rik
8.84E-13	0.31590752	0.542	0.218	1.40E-08	B Cell	Dctpp1
9.12E-13	0.282921459	0.505	0.192	1.44E-08	B Cell	Eid1
9.98E-13	0.344646075	0.607	0.266	1.58E-08	B Cell	Nudcd3
1.07E-12	0.255197756	0.355	0.115	1.69E-08	B Cell	Cep57
1.16E-12	0.334298789	0.664	0.291	1.83E-08	B Cell	Churc1
1.53E-12	0.378889784	0.776	0.377	2.41E-08	B Cell	Stk17b
1.73E-12	0.25528068	0.402	0.14	2.73E-08	B Cell	Plcg2
1.73E-12	0.282726641	0.449	0.167	2.73E-08	B Cell	Ubl7
1.89E-12	0.319542752	0.589	0.25	2.99E-08	B Cell	Mrps34
2.63E-12	0.392661126	0.682	0.342	4.16E-08	B Cell	Trim30a
2.93E-12	0.342835387	0.523	0.225	4.63E-08	B Cell	Ybx3
3.46E-12	0.299617984	0.402	0.146	5.47E-08	B Cell	Rbm38
3.48E-12	0.252021846	0.374	0.128	5.49E-08	B Cell	A430005L14Rik
6.84E-12	0.312810748	0.598	0.26	1.08E-07	B Cell	Commd6
8.87E-12	0.254969933	0.393	0.14	1.40E-07	B Cell	Mrps28
8.96E-12	0.365203985	0.832	0.448	1.42E-07	B Cell	Cox14
9.04E-12	0.297280734	0.421	0.162	1.43E-07	B Cell	Filip1l
9.24E-12	0.365939968	0.822	0.457	1.46E-07	B Cell	Cct5
9.94E-12	0.385637894	0.794	0.449	1.57E-07	B Cell	H2afy
1.21E-11	0.351611538	0.673	0.334	1.91E-07	B Cell	Selt
1.29E-11	0.420451848	0.991	0.669	2.05E-07	B Cell	Ctsh
1.35E-11	0.318400648	0.636	0.288	2.13E-07	B Cell	Cnpy2
1.75E-11	0.311578233	0.551	0.234	2.77E-07	B Cell	Trib1
1.82E-11	0.284372192	0.542	0.228	2.88E-07	B Cell	Stxbp2
1.89E-11	0.268019265	0.495	0.195	2.99E-07	B Cell	R3hdm1
2.45E-11	0.384795664	0.832	0.415	3.87E-07	B Cell	Lag3
2.82E-11	0.356947378	0.822	0.516	4.46E-07	B Cell	Cope
2.89E-11	0.264126019	0.411	0.157	4.58E-07	B Cell	Pip4k2a
4.40E-11	0.319580116	0.626	0.294	6.96E-07	B Cell	1810043H04Rik
4.44E-11	0.340456758	0.664	0.333	7.02E-07	B Cell	Bloc1s1
4.56E-11	0.35219125	0.907	0.61	7.21E-07	B Cell	Minos1
4.84E-11	0.26514978	0.402	0.152	7.65E-07	B Cell	Slc38a1
5.19E-11	0.332025201	0.944	0.683	8.20E-07	B Cell	Fyb
6.13E-11	0.372331495	0.757	0.39	9.69E-07	B Cell	Ppfia4
6.28E-11	0.314022769	0.495	0.211	9.93E-07	B Cell	Runx3
6.51E-11	0.259416498	0.43	0.165	1.03E-06	B Cell	Gng10
6.59E-11	0.30588575	0.561	0.248	1.04E-06	B Cell	Rogdi
8.07E-11	0.348488375	0.897	0.569	1.28E-06	B Cell	Smdt1
8.94E-11	0.256701863	0.439	0.174	1.41E-06	B Cell	E2f4
1.13E-10	0.325744725	0.636	0.305	1.78E-06	B Cell	Gadd45gip1
1.18E-10	0.268640233	0.43	0.174	1.86E-06	B Cell	Magt1
1.31E-10	0.277125447	0.523	0.225	2.07E-06	B Cell	Ssrp1
1.71E-10	0.296056681	0.533	0.246	2.71E-06	B Cell	Sp140
1.79E-10	0.286798229	0.57	0.245	2.84E-06	B Cell	Dusp5
2.17E-10	0.336454368	0.766	0.395	3.43E-06	B Cell	Nptn
2.41E-10	0.290935987	0.551	0.248	3.82E-06	B Cell	Hdac1
2.55E-10	0.286639776	0.495	0.215	4.04E-06	B Cell	Rassf4
2.90E-10	0.300657669	0.664	0.317	4.58E-06	B Cell	Rbbp6
2.97E-10	0.343150097	0.794	0.429	4.70E-06	B Cell	Dpm3
3.42E-10	0.332234046	0.925	0.653	5.40E-06	B Cell	Spcs2
3.58E-10	0.327455949	0.757	0.406	5.65E-06	B Cell	Emg1
4.08E-10	0.279255342	0.542	0.236	6.45E-06	B Cell	Gna15
4.12E-10	0.284901497	0.505	0.226	6.51E-06	B Cell	Hadhb
4.38E-10	0.325660565	0.738	0.389	6.92E-06	B Cell	Pitpna
4.85E-10	0.436524587	0.981	0.613	7.67E-06	B Cell	Ctsl
5.11E-10	0.301760495	0.57	0.268	8.08E-06	B Cell	Ctbp1
5.72E-10	0.255500975	0.495	0.211	9.04E-06	B Cell	Cnpy3
6.44E-10	0.262848324	0.523	0.223	1.02E-05	B Cell	Alkbh1
6.87E-10	0.328455162	0.72	0.384	1.09E-05	B Cell	Atp1a1
7.17E-10	0.286498586	0.57	0.262	1.13E-05	B Cell	Zyx
7.25E-10	0.30664571	0.963	0.755	1.15E-05	B Cell	H2-Q7
7.43E-10	0.255675904	0.495	0.214	1.17E-05	B Cell	Bccip
7.53E-10	0.308656697	0.692	0.35	1.19E-05	B Cell	Anapc11
7.60E-10	0.292477371	0.617	0.293	1.20E-05	B Cell	Imp3
8.62E-10	0.352763821	0.804	0.472	1.36E-05	B Cell	Aes
9.46E-10	0.303050838	0.561	0.265	1.50E-05	B Cell	Cetn2
1.07E-09	0.280866216	0.477	0.213	1.69E-05	B Cell	Scpep1
1.26E-09	0.285180117	0.617	0.29	1.99E-05	B Cell	BC005624
1.28E-09	0.322296783	0.72	0.385	2.02E-05	B Cell	Tnfaip8
1.29E-09	0.270374892	0.523	0.236	2.04E-05	B Cell	Ctcf
1.30E-09	0.31104713	0.72	0.373	2.06E-05	B Cell	Atxn7l3b
1.32E-09	0.345265933	0.813	0.464	2.09E-05	B Cell	H2-T22
1.46E-09	0.307769655	0.72	0.363	2.31E-05	B Cell	Tpd52
1.54E-09	0.327213556	0.841	0.512	2.43E-05	B Cell	Timm13
1.61E-09	0.330910251	0.953	0.651	2.55E-05	B Cell	Hsp90b1
1.96E-09	0.267249563	0.561	0.262	3.10E-05	B Cell	Sumo3
2.02E-09	0.327140831	0.738	0.398	3.19E-05	B Cell	Dbnl
2.23E-09	0.30003452	0.645	0.332	3.53E-05	B Cell	Mrps16
2.47E-09	0.306375606	0.626	0.322	3.91E-05	B Cell	Txn2
2.64E-09	0.306185843	0.692	0.364	4.17E-05	B Cell	Rps18-ps3
2.73E-09	0.305114674	0.925	0.66	4.31E-05	B Cell	Hspe1
2.76E-09	0.323820342	0.822	0.477	4.37E-05	B Cell	Romo1
2.95E-09	0.313730503	0.598	0.311	4.66E-05	B Cell	Hmox2
4.15E-09	0.310781128	0.654	0.35	6.55E-05	B Cell	Rab10
4.39E-09	0.318715166	0.841	0.505	6.93E-05	B Cell	Tmem160
4.58E-09	0.26907346	0.533	0.251	7.24E-05	B Cell	Hnrnpul1
5.78E-09	0.316536733	0.794	0.489	9.13E-05	B Cell	Swi5
6.17E-09	0.328084935	0.888	0.576	9.75E-05	B Cell	Krtcap2
6.33E-09	0.25114528	0.402	0.172	0.000100075	B Cell	Baz2b
6.39E-09	0.33516359	0.832	0.5	0.000101065	B Cell	Ptms
6.99E-09	0.333870469	0.822	0.513	0.000110413	B Cell	Hnrnpa1
7.85E-09	0.268574084	0.467	0.213	0.000124039	B Cell	1110008P14Rik
8.13E-09	0.267579956	0.963	0.75	0.000128551	B Cell	Sumo2
8.44E-09	0.266093249	0.514	0.248	0.000133478	B Cell	Dynlt1c
9.38E-09	0.298245525	0.664	0.343	0.00014833	B Cell	Mrpl57
9.87E-09	0.308823922	0.813	0.523	0.000155983	B Cell	Ndufb10
1.21E-08	0.291806605	0.654	0.33	0.000190613	B Cell	Il21r
1.27E-08	0.280778716	0.664	0.346	0.000200639	B Cell	Bcas2
1.28E-08	0.271962095	0.589	0.296	0.000201578	B Cell	Trappc4
1.41E-08	0.303013729	0.888	0.62	0.000222221	B Cell	Psmb9
1.45E-08	0.271408173	0.673	0.339	0.00022925	B Cell	Tmem219
1.62E-08	0.29087532	0.664	0.345	0.000256185	B Cell	Skap2
1.72E-08	0.306070244	0.701	0.399	0.00027151	B Cell	Ndufs8
1.73E-08	0.256356178	0.505	0.24	0.000273926	B Cell	Atg3
2.00E-08	0.281149587	0.579	0.302	0.000315666	B Cell	Jtb
2.10E-08	0.258156095	0.467	0.218	0.000332625	B Cell	Stt3a
2.27E-08	0.299739775	0.729	0.409	0.000358144	B Cell	Mrpl23
2.27E-08	0.272137741	0.981	0.753	0.000359435	B Cell	Shfm1
2.34E-08	0.308050033	0.794	0.442	0.000369416	B Cell	Klf13
2.38E-08	0.255490141	0.467	0.218	0.00037682	B Cell	Ezr
2.43E-08	0.289373579	0.757	0.382	0.000384686	B Cell	H2-DMb1
2.46E-08	0.261848653	0.542	0.268	0.000389085	B Cell	Ube3a
2.64E-08	0.301131434	0.85	0.543	0.000416625	B Cell	Tmed9
2.74E-08	0.257197242	0.579	0.286	0.000432818	B Cell	Ssr3
2.76E-08	0.307486171	0.925	0.618	0.000436172	B Cell	2700060E02Rik
2.84E-08	0.315006456	0.944	0.626	0.000449213	B Cell	Sepw1
3.43E-08	0.300765145	0.897	0.638	0.000542621	B Cell	Gm8730
3.52E-08	0.271704416	0.57	0.292	0.000556811	B Cell	Sema4d
3.96E-08	0.26902086	0.935	0.689	0.000626197	B Cell	Atp6v0e
4.26E-08	0.270053473	0.944	0.712	0.00067344	B Cell	Tomm7
5.29E-08	0.262561085	0.636	0.324	0.000836338	B Cell	Mrpl18
5.37E-08	0.302808373	0.785	0.455	0.00084811	B Cell	Cyth4
5.44E-08	0.305922576	0.832	0.525	0.000860064	B Cell	Snrpd2
5.47E-08	0.254159851	0.598	0.301	0.00086469	B Cell	Tmem147
5.56E-08	0.250402792	0.589	0.293	0.000878311	B Cell	Ptpre
5.94E-08	0.283384199	0.71	0.399	0.000939561	B Cell	Eif3g
7.33E-08	0.261494622	0.607	0.315	0.00115824	B Cell	Matr3
7.99E-08	0.252158825	0.626	0.321	0.001263251	B Cell	Ogt
8.09E-08	0.302665562	0.822	0.523	0.001278735	B Cell	Nop10
8.16E-08	0.272984454	0.897	0.644	0.001289229	B Cell	Ost4
9.01E-08	0.282966477	0.72	0.399	0.00142368	B Cell	Rheb
9.86E-08	0.303133028	0.822	0.514	0.001558624	B Cell	Zfp706
1.01E-07	0.27964787	0.729	0.387	0.001591967	B Cell	Fkbp2
1.05E-07	0.285392098	0.654	0.371	0.001661118	B Cell	Rtf1
1.06E-07	0.286376972	0.916	0.653	0.001682996	B Cell	Ywhae
1.13E-07	0.288483829	0.776	0.47	0.001788008	B Cell	Cirbp
1.18E-07	0.296936562	0.85	0.547	0.001864646	B Cell	2410015M20Rik
1.22E-07	0.27730552	0.897	0.646	0.00192557	B Cell	Uqcr11
1.24E-07	0.286616724	0.832	0.488	0.001962961	B Cell	Ndufa11
1.33E-07	0.268903791	0.589	0.311	0.00210926	B Cell	Ufc1
1.36E-07	0.265452986	0.617	0.331	0.002145601	B Cell	Ikzf1
1.46E-07	0.272445347	0.701	0.375	0.002300748	B Cell	Ncf1
1.48E-07	0.252236767	0.495	0.25	0.002345228	B Cell	Cdv3
1.52E-07	0.250036325	0.664	0.351	0.002398318	B Cell	Naa38
1.61E-07	0.264535598	0.551	0.291	0.002538715	B Cell	Mtpn
2.05E-07	0.292096061	0.907	0.61	0.003236008	B Cell	Taldo1
2.07E-07	0.27635094	0.71	0.395	0.003270497	B Cell	Hmgn2
2.07E-07	0.284268612	0.71	0.435	0.003271807	B Cell	Pet100
2.35E-07	0.284882538	0.925	0.599	0.003710191	B Cell	Rps27l
2.40E-07	0.2554283	0.654	0.345	0.003788227	B Cell	Anp32e
2.64E-07	0.254142887	0.514	0.267	0.004175788	B Cell	Cops4
3.24E-07	0.26435651	0.71	0.405	0.005116748	B Cell	Dctn3
3.24E-07	0.266399431	0.72	0.408	0.005119904	B Cell	Sptssa
3.39E-07	0.285267932	0.869	0.558	0.005361165	B Cell	Cmtm7
3.93E-07	0.250954009	0.579	0.312	0.006207236	B Cell	Commd3
4.01E-07	0.282186687	0.729	0.445	0.006342286	B Cell	Sys1
4.06E-07	0.253814185	0.626	0.347	0.006411256	B Cell	Necap2
4.15E-07	0.26103652	0.925	0.695	0.006553383	B Cell	Rnaset2b
4.34E-07	0.259522196	0.682	0.387	0.006861108	B Cell	Lsm6
4.51E-07	0.27695798	0.738	0.429	0.007129271	B Cell	Ppp1r11
4.75E-07	0.271408826	0.766	0.46	0.007507283	B Cell	Ndufc1
5.04E-07	0.281518888	0.944	0.683	0.00796455	B Cell	Ptprc
5.81E-07	0.271486315	0.86	0.61	0.009187438	B Cell	Hnrnpa3
8.13E-07	0.258735218	0.953	0.717	0.012850959	B Cell	Psmb1
8.25E-07	0.253801741	0.636	0.368	0.013037735	B Cell	Ghitm
8.35E-07	0.280589554	0.888	0.584	0.013202955	B Cell	Tapbp
8.43E-07	0.273041601	0.813	0.519	0.013322278	B Cell	Ndufs5
8.68E-07	0.263411691	0.57	0.314	0.013716702	B Cell	Hvcn1
8.92E-07	0.292154384	0.794	0.636	0.014098505	B Cell	Xist
8.97E-07	0.277678009	0.85	0.573	0.014183415	B Cell	Ndufb11
9.29E-07	0.255821341	0.673	0.369	0.014688795	B Cell	Rpl13-ps3
1.37E-06	0.26241013	0.738	0.457	0.021646315	B Cell	Sf3b6
1.40E-06	0.290164309	0.673	0.426	0.022151976	B Cell	Cd82
1.98E-06	0.269979579	0.776	0.466	0.031287348	B Cell	Pdia6
1.98E-06	0.264719841	0.85	0.425	0.031321551	B Cell	S100a6
2.17E-06	0.251936756	0.692	0.403	0.034316085	B Cell	Ostc
3.30E-06	0.255552599	0.748	0.459	0.052206773	B Cell	Vcp
3.31E-06	0.258029629	0.72	0.433	0.0523456	B Cell	Esd
4.44E-06	0.255714951	0.804	0.489	0.0701141	B Cell	Timm10b
4.80E-06	0.256843413	0.841	0.567	0.075829144	B Cell	Cd37
5.04E-06	0.25477716	0.813	0.549	0.079709116	B Cell	Srp9
6.72E-06	0.262198845	0.813	0.497	0.10619141	B Cell	Set
7.08E-06	0.251550071	0.925	0.656	0.111939437	B Cell	Mrpl52
7.35E-06	0.250454216	0.729	0.448	0.116181531	B Cell	Nol7
3.34E-05	0.286702513	0.953	0.62	0.52725185	B Cell	Unc93b1
6.17E-05	0.31473372	0.991	0.68	0.975745901	B Cell	Grn
0.000101662	0.25152503	0.897	0.581	1	B Cell	H2-DMa
0	1.897537488	0.986	0.006	0	Plasma Cell	Cd79a
0	1.332519983	0.746	0.002	0	Plasma Cell	Vpreb3
0	1.225982588	0.789	0.004	0	Plasma Cell	Pou2af1
0	1.093708729	0.676	0.004	0	Plasma Cell	Derl3
0	1.043322683	0.62	0.003	0	Plasma Cell	Prg2
0	0.871661035	0.563	0.003	0	Plasma Cell	Fkbp11
0	0.737650989	0.479	0.002	0	Plasma Cell	Ccr10
0	0.527916734	0.451	0.001	0	Plasma Cell	Pycr1
9.49E-302	0.657049064	0.465	0.002	1.50E-297	Plasma Cell	Eaf2
1.08E-296	0.943077081	0.563	0.005	1.71E-292	Plasma Cell	Ebf1
5.32E-286	2.02757055	0.93	0.03	8.41E-282	Plasma Cell	Mzb1
8.88E-224	0.853421069	0.592	0.012	1.40E-219	Plasma Cell	Sdc1
2.43E-210	0.534487044	0.352	0.002	3.84E-206	Plasma Cell	Oosp1
5.77E-201	0.690668889	0.549	0.012	9.11E-197	Plasma Cell	Dennd5b
3.15E-180	0.669622934	0.31	0.002	4.98E-176	Plasma Cell	Ms4a1
1.95E-172	1.077971742	0.746	0.034	3.08E-168	Plasma Cell	Cd24a
7.89E-152	0.28702955	0.254	0.001	1.25E-147	Plasma Cell	Bhlha15
1.21E-151	0.687622415	0.493	0.014	1.92E-147	Plasma Cell	Asns
1.21E-140	1.470506142	0.845	0.058	1.92E-136	Plasma Cell	Ly6d
3.28E-138	1.290628802	0.901	0.074	5.19E-134	Plasma Cell	Cd79b
2.29E-131	0.50543164	0.423	0.012	3.61E-127	Plasma Cell	Tnfrsf17
3.19E-123	1.603186043	0.761	0.058	5.04E-119	Plasma Cell	Slpi
9.46E-118	0.954845587	0.451	0.017	1.50E-113	Plasma Cell	Gm43291
1.27E-111	0.753443488	0.563	0.03	2.00E-107	Plasma Cell	Fcrla
5.52E-106	0.341522885	0.324	0.008	8.72E-102	Plasma Cell	St8sia6
4.80E-105	0.25924324	0.211	0.002	7.59E-101	Plasma Cell	Tspan15
1.32E-100	0.83559009	0.577	0.038	2.08E-96	Plasma Cell	Ckap4
3.97E-96	0.560632812	0.465	0.024	6.28E-92	Plasma Cell	Irf4
9.60E-95	0.661321419	0.549	0.035	1.52E-90	Plasma Cell	AC125149.3
1.90E-87	0.320891394	0.155	0.001	3.01E-83	Plasma Cell	Chac1
5.07E-87	1.044408326	0.69	0.069	8.02E-83	Plasma Cell	Trp53inp1
8.59E-83	0.818885471	0.662	0.064	1.36E-78	Plasma Cell	Ell2
6.64E-82	0.448733553	0.155	0.001	1.05E-77	Plasma Cell	Fcmr
2.79E-79	0.63200577	0.549	0.043	4.40E-75	Plasma Cell	Fut8
2.07E-78	0.507163235	0.324	0.013	3.28E-74	Plasma Cell	Tnfrsf13c
4.48E-78	0.585782033	0.465	0.031	7.07E-74	Plasma Cell	Prr5
1.06E-77	0.575630942	0.465	0.031	1.68E-73	Plasma Cell	A530040E14Rik
1.80E-77	0.614485869	0.521	0.039	2.85E-73	Plasma Cell	Cmah
1.31E-73	0.250284319	0.169	0.003	2.07E-69	Plasma Cell	Rsph1
3.00E-73	0.8151631	0.634	0.066	4.75E-69	Plasma Cell	Cacna1s
7.46E-72	0.455155025	0.352	0.018	1.18E-67	Plasma Cell	Epcam
1.35E-67	0.486404498	0.366	0.021	2.13E-63	Plasma Cell	Tram2
1.90E-66	1.464313149	0.817	0.15	3.00E-62	Plasma Cell	Txndc5
1.18E-63	0.279979004	0.211	0.006	1.87E-59	Plasma Cell	a
1.76E-61	0.461660419	0.38	0.026	2.78E-57	Plasma Cell	Slc7a5
2.00E-61	0.85868183	0.732	0.11	3.17E-57	Plasma Cell	Txndc11
1.84E-60	2.398771236	0.831	0.184	2.91E-56	Plasma Cell	Jchain
9.10E-60	0.493979603	0.423	0.034	1.44E-55	Plasma Cell	Ero1lb
1.32E-55	0.630035965	0.577	0.068	2.08E-51	Plasma Cell	Ralgps2
2.66E-55	0.584831333	0.535	0.06	4.21E-51	Plasma Cell	C130026I21Rik
4.10E-54	0.385268583	0.197	0.007	6.48E-50	Plasma Cell	Bank1
5.75E-53	0.364953299	0.352	0.026	9.09E-49	Plasma Cell	Wipi1
3.77E-52	0.52210253	0.493	0.052	5.96E-48	Plasma Cell	St6gal1
2.57E-51	0.318889401	0.254	0.013	4.06E-47	Plasma Cell	Ctse
1.29E-50	0.446307225	0.408	0.037	2.03E-46	Plasma Cell	Plpp5
2.36E-49	0.561295691	0.577	0.074	3.74E-45	Plasma Cell	Lax1
2.30E-47	0.32578166	0.254	0.015	3.64E-43	Plasma Cell	Ada
4.88E-47	1.026385537	0.761	0.167	7.72E-43	Plasma Cell	Creld2
8.55E-43	1.042973022	0.972	0.508	1.35E-38	Plasma Cell	Serp1
9.44E-43	0.686770965	0.394	0.042	1.49E-38	Plasma Cell	Hes1
3.79E-42	1.053625615	0.817	0.235	5.99E-38	Plasma Cell	Chchd10
4.58E-42	0.447341307	0.465	0.057	7.24E-38	Plasma Cell	Pla2g12a
2.99E-41	0.944794672	0.732	0.172	4.73E-37	Plasma Cell	Prdx4
6.46E-41	0.260624715	0.155	0.006	1.02E-36	Plasma Cell	Blk
1.83E-40	0.568979904	0.479	0.065	2.90E-36	Plasma Cell	Pck2
2.82E-40	0.431375581	0.338	0.032	4.46E-36	Plasma Cell	Atf5
3.20E-40	0.265416665	0.225	0.014	5.05E-36	Plasma Cell	Trim7
3.66E-40	0.556600609	0.507	0.074	5.78E-36	Plasma Cell	Shmt2
5.75E-40	0.827054484	0.662	0.139	9.09E-36	Plasma Cell	Phgdh
1.25E-39	0.519244827	0.465	0.062	1.98E-35	Plasma Cell	Tpst1
9.59E-39	0.340695275	0.338	0.033	1.52E-34	Plasma Cell	Manea
2.04E-37	0.573895597	0.507	0.08	3.22E-33	Plasma Cell	Ergic1
8.08E-37	0.332484825	0.352	0.037	1.28E-32	Plasma Cell	Insl6
1.23E-36	0.866372449	0.718	0.186	1.94E-32	Plasma Cell	Fam46c
8.71E-36	1.008227476	0.803	0.282	1.38E-31	Plasma Cell	Pdia4
1.73E-35	0.340984821	0.352	0.039	2.74E-31	Plasma Cell	Alcam
4.31E-35	0.566487047	0.507	0.085	6.81E-31	Plasma Cell	Pqlc3
6.65E-34	0.495906747	0.408	0.057	1.05E-29	Plasma Cell	Prdm1
1.13E-33	0.365427013	0.352	0.041	1.79E-29	Plasma Cell	Mast4
4.82E-33	1.085034011	0.761	0.264	7.62E-29	Plasma Cell	Glipr1
5.87E-33	0.598606594	0.563	0.108	9.27E-29	Plasma Cell	Gm5547
3.71E-32	0.799199192	0.69	0.187	5.86E-28	Plasma Cell	Lman1
4.24E-32	0.352817271	0.366	0.046	6.70E-28	Plasma Cell	Aldh18a1
4.57E-32	0.999689775	0.732	0.247	7.23E-28	Plasma Cell	Edem1
1.46E-31	1.085291413	0.887	0.477	2.31E-27	Plasma Cell	Sec11c
7.92E-31	0.388844579	0.366	0.048	1.25E-26	Plasma Cell	Gm5914
3.78E-30	0.778112127	0.69	0.179	5.98E-26	Plasma Cell	Serpina3g
7.67E-30	0.710623165	0.718	0.196	1.21E-25	Plasma Cell	Spint2
8.45E-30	0.444985278	0.423	0.066	1.34E-25	Plasma Cell	Trp53i11
9.37E-30	0.32947304	0.268	0.028	1.48E-25	Plasma Cell	Gm15987
1.79E-29	0.791280797	0.62	0.166	2.83E-25	Plasma Cell	Spcs3
3.81E-29	0.64485447	0.62	0.152	6.02E-25	Plasma Cell	Tmem248
4.95E-29	0.379035272	0.394	0.058	7.82E-25	Plasma Cell	Adk
8.67E-29	0.628215198	0.676	0.171	1.37E-24	Plasma Cell	Tnfrsf13b
2.17E-27	0.33902167	0.31	0.04	3.43E-23	Plasma Cell	Cpne2
2.22E-27	1.173588686	0.775	0.393	3.50E-23	Plasma Cell	Xbp1
6.44E-27	0.882523322	0.789	0.317	1.02E-22	Plasma Cell	Herpud1
7.27E-27	0.752658156	0.845	0.342	1.15E-22	Plasma Cell	Mrpl57
9.21E-27	0.808884587	0.775	0.285	1.46E-22	Plasma Cell	Edem2
1.07E-26	0.612546517	0.563	0.135	1.69E-22	Plasma Cell	Sel1l
2.26E-26	0.318090075	0.282	0.034	3.57E-22	Plasma Cell	Atat1
4.72E-26	0.443296874	0.465	0.088	7.47E-22	Plasma Cell	Mycbp
4.96E-26	0.257172307	0.254	0.028	7.84E-22	Plasma Cell	Enpp1
1.48E-25	0.577580713	0.606	0.152	2.34E-21	Plasma Cell	Pafah1b3
1.83E-25	0.358648279	0.31	0.043	2.89E-21	Plasma Cell	Creb3l2
1.00E-24	0.438213063	0.493	0.099	1.59E-20	Plasma Cell	Strbp
2.64E-24	0.848387219	0.761	0.359	4.18E-20	Plasma Cell	H13
1.23E-23	0.583540928	0.62	0.172	1.94E-19	Plasma Cell	Vars
2.26E-23	0.580242136	0.606	0.16	3.57E-19	Plasma Cell	2310001H17Rik
3.05E-23	0.822649429	0.775	0.389	4.82E-19	Plasma Cell	Fkbp2
1.42E-22	0.458118592	0.521	0.122	2.25E-18	Plasma Cell	Srprb
1.47E-22	0.606173488	0.746	0.24	2.33E-18	Plasma Cell	Tcf4
2.05E-22	0.484614433	0.296	0.045	3.24E-18	Plasma Cell	Serpina3f
3.07E-22	0.623913133	0.69	0.22	4.85E-18	Plasma Cell	AI662270
3.11E-22	0.358533972	0.352	0.061	4.92E-18	Plasma Cell	Gdap2
6.78E-22	0.56865293	0.676	0.212	1.07E-17	Plasma Cell	1110008P14Rik
1.01E-21	0.333984909	0.38	0.07	1.60E-17	Plasma Cell	Man1b1
1.18E-21	0.469589239	0.535	0.133	1.87E-17	Plasma Cell	Man1a
1.67E-21	0.386939855	0.408	0.082	2.64E-17	Plasma Cell	Sil1
1.93E-21	0.390145187	0.958	0.879	3.04E-17	Plasma Cell	Rpl36al
2.04E-21	0.539910041	0.648	0.193	3.23E-17	Plasma Cell	Ergic2
4.37E-21	0.658742237	0.859	0.58	6.91E-17	Plasma Cell	Krtcap2
5.69E-21	0.747916821	0.732	0.322	9.00E-17	Plasma Cell	Rexo2
8.06E-21	0.33904047	0.366	0.068	1.27E-16	Plasma Cell	Hspa13
8.43E-21	0.559192022	0.93	0.686	1.33E-16	Plasma Cell	Selk
9.12E-21	0.271753444	0.296	0.046	1.44E-16	Plasma Cell	Clpb
9.93E-21	0.359089121	0.338	0.06	1.57E-16	Plasma Cell	Syvn1
1.11E-20	0.74189069	0.704	0.312	1.75E-16	Plasma Cell	Dnajc3
1.29E-20	0.663344794	0.93	0.415	2.03E-16	Plasma Cell	Mef2c
1.54E-20	0.30146673	0.296	0.047	2.43E-16	Plasma Cell	Qpctl
1.58E-20	0.502409788	0.535	0.14	2.50E-16	Plasma Cell	Slamf7
1.69E-20	0.46231038	0.535	0.134	2.66E-16	Plasma Cell	Kcnn4
1.80E-20	0.605037996	0.718	0.273	2.85E-16	Plasma Cell	Clptm1l
1.96E-20	0.824995839	0.873	0.697	3.09E-16	Plasma Cell	Ssr4
2.28E-20	0.68068439	0.873	0.576	3.61E-16	Plasma Cell	Ndufa1
2.30E-20	0.301607146	0.324	0.055	3.63E-16	Plasma Cell	Tmem154
2.90E-20	0.403135602	0.958	0.827	4.59E-16	Plasma Cell	Gm10076
3.23E-20	0.549977005	0.718	0.249	5.11E-16	Plasma Cell	Ufm1
4.26E-20	0.603046206	0.901	0.677	6.74E-16	Plasma Cell	Sec61b
5.94E-20	0.599982158	0.732	0.276	9.39E-16	Plasma Cell	Erp44
7.15E-20	0.424252055	0.563	0.144	1.13E-15	Plasma Cell	Rnase6
7.60E-20	0.382726764	0.479	0.112	1.20E-15	Plasma Cell	Tmem214
1.01E-19	0.438724656	0.507	0.126	1.60E-15	Plasma Cell	Ccpg1
1.27E-19	0.721039291	0.859	0.656	2.00E-15	Plasma Cell	Hsp90b1
4.31E-19	0.664824242	0.775	0.344	6.82E-15	Plasma Cell	Tspan13
5.37E-19	0.438214611	0.521	0.138	8.48E-15	Plasma Cell	Trabd
6.11E-19	0.566979187	0.676	0.239	9.65E-15	Plasma Cell	Ube2j1
6.77E-19	0.598536545	0.577	0.194	1.07E-14	Plasma Cell	Erlec1
6.86E-19	0.53389996	0.521	0.152	1.08E-14	Plasma Cell	Fndc3a
1.05E-18	0.330404323	0.366	0.074	1.66E-14	Plasma Cell	Yars
1.24E-18	0.522302351	0.915	0.647	1.96E-14	Plasma Cell	Ost4
1.56E-18	0.290780075	0.31	0.055	2.47E-14	Plasma Cell	Ccdc117
1.92E-18	0.369631898	0.408	0.092	3.03E-14	Plasma Cell	Srm
2.27E-18	0.676521474	0.648	0.236	3.58E-14	Plasma Cell	Cd69
3.71E-18	0.415039795	0.507	0.132	5.87E-14	Plasma Cell	Msi2
3.80E-18	0.359618211	0.394	0.087	6.01E-14	Plasma Cell	Ggta1
1.48E-17	0.440680503	0.493	0.136	2.33E-13	Plasma Cell	Bet1
1.58E-17	0.350905053	0.408	0.096	2.50E-13	Plasma Cell	Map4k1
1.60E-17	0.251859528	0.268	0.045	2.53E-13	Plasma Cell	Larp1b
1.84E-17	0.41522123	0.408	0.098	2.91E-13	Plasma Cell	Selm
2.00E-17	0.358030357	0.479	0.122	3.17E-13	Plasma Cell	Tiparp
2.20E-17	0.571373156	0.704	0.274	3.47E-13	Plasma Cell	Rpn1
2.31E-17	0.639217968	0.831	0.553	3.66E-13	Plasma Cell	Spcs1
3.19E-17	0.570312779	0.69	0.275	5.04E-13	Plasma Cell	Ift20
3.49E-17	0.541727196	0.563	0.187	5.52E-13	Plasma Cell	Psip1
3.74E-17	0.382815809	0.479	0.126	5.91E-13	Plasma Cell	Bckdk
4.70E-17	0.331177423	0.437	0.106	7.42E-13	Plasma Cell	Pik3cg
5.97E-17	0.566066906	0.761	0.342	9.44E-13	Plasma Cell	Ubxn4
6.48E-17	0.542051114	0.817	0.658	1.02E-12	Plasma Cell	Spcs2
7.64E-17	0.580067826	0.69	0.287	1.21E-12	Plasma Cell	Ssr3
1.09E-16	0.401363693	0.535	0.154	1.72E-12	Plasma Cell	Uchl3
1.82E-16	0.509257615	0.732	0.263	2.88E-12	Plasma Cell	Cytip
1.98E-16	0.638125396	0.831	0.426	3.13E-12	Plasma Cell	Pim1
2.33E-16	0.331625232	0.352	0.078	3.68E-12	Plasma Cell	Btg3
2.40E-16	0.394247129	0.958	0.823	3.80E-12	Plasma Cell	Sec61g
2.50E-16	0.610049707	0.789	0.515	3.95E-12	Plasma Cell	Tmed10
2.64E-16	0.659109107	1	0.712	4.17E-12	Plasma Cell	Cd74
3.77E-16	0.531320505	0.859	0.518	5.96E-12	Plasma Cell	Cope
3.84E-16	0.50250768	0.634	0.214	6.08E-12	Plasma Cell	Blnk
4.99E-16	0.364635469	0.38	0.09	7.88E-12	Plasma Cell	2610524H06Rik
9.02E-16	0.551050959	0.817	0.552	1.43E-11	Plasma Cell	Srp9
9.89E-16	0.294693293	0.296	0.059	1.56E-11	Plasma Cell	Atp2a3
1.04E-15	0.462182538	0.507	0.154	1.64E-11	Plasma Cell	Zbtb20
1.04E-15	0.335758404	0.408	0.101	1.65E-11	Plasma Cell	Tmem9
1.50E-15	0.429253545	0.479	0.142	2.37E-11	Plasma Cell	Uba5
1.66E-15	0.541595783	0.69	0.291	2.63E-11	Plasma Cell	Cnpy2
1.87E-15	0.539083159	0.634	0.251	2.95E-11	Plasma Cell	Srpr
2.07E-15	0.426989722	0.451	0.13	3.27E-11	Plasma Cell	Desi1
2.10E-15	0.318270182	0.451	0.119	3.33E-11	Plasma Cell	Sec31a
3.15E-15	0.666788311	0.789	0.521	4.98E-11	Plasma Cell	Manf
3.83E-15	0.587591976	0.761	0.352	6.05E-11	Plasma Cell	Dnajc7
4.60E-15	0.503208861	0.69	0.277	7.27E-11	Plasma Cell	Tmem123
4.95E-15	0.288876474	0.394	0.096	7.83E-11	Plasma Cell	Yipf6
6.67E-15	0.413276643	0.535	0.172	1.05E-10	Plasma Cell	Ppa1
8.84E-15	0.41612596	0.507	0.158	1.40E-10	Plasma Cell	Zbtb38
8.90E-15	0.516032938	0.803	0.398	1.41E-10	Plasma Cell	Lman2
9.21E-15	0.414521946	0.535	0.174	1.46E-10	Plasma Cell	Magt1
1.12E-14	0.37576878	0.437	0.123	1.77E-10	Plasma Cell	Clic4
2.14E-14	0.490335019	0.634	0.25	3.38E-10	Plasma Cell	Cdv3
2.82E-14	0.677908262	0.69	0.393	4.46E-10	Plasma Cell	Sdf2l1
3.45E-14	0.477925866	0.704	0.274	5.46E-10	Plasma Cell	Odc1
3.50E-14	0.451478495	0.634	0.246	5.53E-10	Plasma Cell	BC004004
4.57E-14	0.497484307	0.746	0.324	7.22E-10	Plasma Cell	Pkig
4.61E-14	0.363953581	0.296	0.066	7.28E-10	Plasma Cell	H2-Ob
8.47E-14	0.453819831	0.606	0.235	1.34E-09	Plasma Cell	Eny2
1.27E-13	0.507816747	0.718	0.349	2.01E-09	Plasma Cell	Derl1
1.29E-13	0.294924199	0.324	0.077	2.04E-09	Plasma Cell	Fbxw7
1.48E-13	0.534942418	0.761	0.442	2.34E-09	Plasma Cell	Nme1
[truncated: 173 more rows]
