# Supplementary material for: Single‐cell RNA sequencing reveals inflammatory retinal microglia in experimental autoimmune uveitis
Source: MedComm (2020). 2024 Apr 7;5(4):e534. [Article in Italian] doi: 10.1002/mco2.534 (PMC10999176; doi:10.1002/mco2.534)
Supplement: Supplementary file 3 — Supporting Information [file MCO2-5-e534-s001.csv]

p_val	avg_log2FC	pct.1	pct.2	p_val_adj	cluster	gene
9.17E-58	0.640969814	0.993	0.848	1.45E-53	IAM 1	Apoe
8.00E-56	1.00420226	0.924	0.37	1.26E-51	IAM 1	Ccl5
1.39E-50	0.908348063	0.944	0.452	2.19E-46	IAM 1	Cd74
2.25E-43	0.460518582	0.989	0.818	3.55E-39	IAM 1	Cd52
4.59E-38	0.676973508	0.917	0.498	7.25E-34	IAM 1	Ifi27l2a
1.32E-34	0.806852551	0.746	0.3	2.09E-30	IAM 1	H2-Aa
1.49E-34	0.674947882	0.857	0.416	2.35E-30	IAM 1	Ifitm3
7.29E-34	0.457308879	0.929	0.736	1.15E-29	IAM 1	Lyz2
1.21E-33	0.467233405	0.914	0.67	1.91E-29	IAM 1	Prdx5
6.19E-32	0.367529433	0.945	0.815	9.78E-28	IAM 1	H2-K1
8.08E-32	0.76768231	0.7	0.264	1.28E-27	IAM 1	H2-Eb1
2.38E-30	0.702095145	0.776	0.389	3.76E-26	IAM 1	H2-Ab1
5.98E-29	0.456957779	0.854	0.604	9.45E-25	IAM 1	Psme1
1.05E-28	0.339960056	0.961	0.838	1.67E-24	IAM 1	Cd63
4.00E-27	0.467144941	0.861	0.604	6.32E-23	IAM 1	Ifi30
3.34E-26	0.607882141	0.778	0.363	5.29E-22	IAM 1	AW112010
1.44E-25	0.572728648	0.721	0.34	2.28E-21	IAM 1	H2-Q7
2.51E-25	0.290654872	0.974	0.868	3.97E-21	IAM 1	Aif1
2.63E-25	0.758767354	0.57	0.215	4.15E-21	IAM 1	Saa3
2.14E-24	0.506300618	0.755	0.492	3.38E-20	IAM 1	Lgals3bp
1.59E-23	0.469723518	0.815	0.525	2.51E-19	IAM 1	Lst1
3.42E-23	0.297736999	0.915	0.792	5.40E-19	IAM 1	Gabarap
1.95E-22	0.514020203	0.683	0.376	3.09E-18	IAM 1	Cxcl16
5.86E-21	0.398289747	0.854	0.614	9.26E-17	IAM 1	Bst2
9.19E-20	0.512202334	0.638	0.327	1.45E-15	IAM 1	Cst7
1.85E-19	0.393091169	0.836	0.637	2.92E-15	IAM 1	Mif
4.07E-19	0.335011911	0.882	0.713	6.44E-15	IAM 1	Atox1
5.99E-19	0.586963576	0.508	0.211	9.48E-15	IAM 1	Fabp5
9.69E-19	0.512085212	0.638	0.3	1.53E-14	IAM 1	Ly6a
5.09E-18	0.425034902	0.743	0.495	8.05E-14	IAM 1	Cstb
3.12E-17	0.571421604	0.473	0.198	4.92E-13	IAM 1	Apoc1
7.36E-17	0.257610319	0.937	0.828	1.16E-12	IAM 1	Uba52
9.40E-17	0.439807089	0.646	0.396	1.49E-12	IAM 1	Fcgr4
1.65E-16	0.388028214	0.741	0.548	2.60E-12	IAM 1	Zfos1
6.93E-16	0.345349973	0.82	0.617	1.10E-11	IAM 1	Tspo
1.36E-15	0.464949775	0.464	0.198	2.15E-11	IAM 1	Gbp2
1.46E-15	0.468224843	0.476	0.215	2.30E-11	IAM 1	Ifitm2
1.76E-15	0.485375014	0.448	0.185	2.78E-11	IAM 1	Lgals3
2.65E-15	0.314378472	0.873	0.677	4.19E-11	IAM 1	Atp5g2
1.02E-14	0.429394552	0.605	0.347	1.62E-10	IAM 1	Cd72
2.68E-14	0.460383498	0.42	0.185	4.23E-10	IAM 1	Wfdc17
4.28E-14	0.331303599	0.755	0.564	6.76E-10	IAM 1	Hspe1
7.11E-14	0.375368166	0.621	0.37	1.12E-09	IAM 1	Psmb9
1.09E-13	0.41824157	0.407	0.172	1.72E-09	IAM 1	C4b
1.64E-13	0.326416282	0.847	0.611	2.59E-09	IAM 1	Psmb8
3.32E-13	0.451092654	0.416	0.195	5.25E-09	IAM 1	Ly6i
7.35E-13	0.268364755	0.878	0.746	1.16E-08	IAM 1	Prdx1
1.21E-12	0.502168303	0.384	0.162	1.91E-08	IAM 1	Cxcl9
7.85E-12	0.378257533	0.473	0.254	1.24E-07	IAM 1	Stat1
8.30E-12	0.263818145	0.811	0.677	1.31E-07	IAM 1	Pycard
1.27E-11	0.252349842	0.899	0.749	2.01E-07	IAM 1	Atp5e
1.42E-11	0.318407234	0.711	0.505	2.25E-07	IAM 1	Psme2
5.52E-11	0.454882115	0.245	0.076	8.73E-07	IAM 1	Ccl8
7.64E-11	0.351526796	0.326	0.132	1.21E-06	IAM 1	Mnda
1.98E-10	0.309714681	0.711	0.515	3.14E-06	IAM 1	Txn1
2.60E-10	0.348178077	0.392	0.198	4.12E-06	IAM 1	Irf7
2.71E-10	0.343113458	0.295	0.112	4.29E-06	IAM 1	Cfb
2.80E-10	0.259738397	0.832	0.673	4.43E-06	IAM 1	Gm10076
2.93E-10	0.337491558	0.406	0.215	4.63E-06	IAM 1	H2-T22
4.00E-09	0.274828626	0.732	0.535	6.32E-05	IAM 1	Tomm7
5.28E-09	0.296481499	0.284	0.112	8.35E-05	IAM 1	Pla2g7
7.87E-09	0.377331031	0.418	0.248	0.000124463	IAM 1	Isg15
7.92E-09	0.272922899	0.222	0.073	0.000125138	IAM 1	Iigp1
8.44E-09	0.321507282	0.499	0.337	0.00013344	IAM 1	Ifi204
1.09E-08	0.273246225	0.663	0.495	0.000172219	IAM 1	Edf1
1.30E-08	0.278958242	0.651	0.518	0.000205499	IAM 1	Sepw1
1.32E-08	0.304274927	0.441	0.261	0.000209344	IAM 1	Slfn2
2.48E-08	0.264589737	0.621	0.455	0.000392452	IAM 1	Rtcb
2.74E-08	0.292676965	0.339	0.175	0.000433132	IAM 1	Zbp1
3.55E-08	0.28225827	0.529	0.373	0.000560896	IAM 1	Hebp1
4.15E-08	0.306755226	0.302	0.152	0.000656736	IAM 1	AB124611
5.45E-08	0.253381835	0.199	0.066	0.000861029	IAM 1	Vcam1
1.02E-07	0.27330006	0.199	0.069	0.001613567	IAM 1	C3
3.17E-07	0.332698805	0.153	0.04	0.005014377	IAM 1	Cxcl13
3.70E-07	0.339360307	0.37	0.205	0.005848678	IAM 1	Il1b
6.53E-07	0.268430209	0.287	0.149	0.01031464	IAM 1	Il18bp
7.40E-07	0.254360896	0.575	0.432	0.011701938	IAM 1	Tmem256
1.43E-06	0.267255121	0.393	0.244	0.022628438	IAM 1	Lilrb4a
2.17E-71	0.289482356	1	1	3.44E-67	NIM	Cst3
7.08E-55	0.899262653	0.823	0.384	1.12E-50	NIM	P2ry12
7.09E-50	0.820052642	0.805	0.342	1.12E-45	NIM	Siglech
4.49E-48	0.803056519	0.761	0.292	7.09E-44	NIM	Ltc4s
2.36E-47	0.706484728	0.876	0.606	3.73E-43	NIM	Selplg
2.79E-47	0.26096221	0.991	0.978	4.42E-43	NIM	Hexb
5.68E-45	0.732239799	0.469	0.07	8.97E-41	NIM	Hpgd
5.59E-43	0.773972964	0.637	0.194	8.83E-39	NIM	Serpine2
4.57E-42	0.880464824	0.783	0.356	7.23E-38	NIM	Rhob
8.06E-42	0.70476495	0.801	0.447	1.27E-37	NIM	Vsir
1.58E-39	0.447025022	0.938	0.766	2.50E-35	NIM	Serinc3
2.02E-38	0.975171177	0.712	0.34	3.20E-34	NIM	Jun
6.11E-37	0.642687908	0.832	0.559	9.66E-33	NIM	Tmem119
8.99E-37	0.660779779	0.814	0.497	1.42E-32	NIM	Gpr34
5.64E-36	0.828213662	0.77	0.433	8.92E-32	NIM	Jund
8.86E-35	0.515998721	0.987	0.913	1.40E-30	NIM	Malat1
3.81E-33	0.828965469	0.735	0.374	6.02E-29	NIM	Btg2
1.86E-31	0.779510195	0.699	0.37	2.94E-27	NIM	Ier5
1.19E-30	0.50023395	0.903	0.703	1.88E-26	NIM	Ddx5
2.64E-29	0.30008282	0.92	0.848	4.17E-25	NIM	Csf1r
1.81E-28	0.63354935	0.531	0.194	2.86E-24	NIM	P2ry13
1.82E-28	0.666772184	0.699	0.345	2.87E-24	NIM	Tra2b
3.16E-28	0.663577009	0.717	0.398	5.00E-24	NIM	Rgs2
4.48E-28	0.734589961	0.642	0.3	7.08E-24	NIM	Sgk1
1.05E-27	0.301393563	0.947	0.925	1.66E-23	NIM	H3f3b
2.32E-27	0.616073021	0.743	0.438	3.66E-23	NIM	Srsf5
2.36E-27	0.629143208	0.721	0.427	3.73E-23	NIM	Srsf2
3.97E-27	0.509285396	0.801	0.602	6.28E-23	NIM	Cx3cr1
4.26E-27	0.590641931	0.438	0.124	6.73E-23	NIM	Dusp6
6.76E-27	0.637480719	0.664	0.329	1.07E-22	NIM	Cebpa
8.08E-27	0.572377779	0.668	0.328	1.28E-22	NIM	Mtdh
1.05E-26	0.601001185	0.584	0.244	1.66E-22	NIM	Tmcc3
1.20E-26	0.590763465	0.686	0.373	1.89E-22	NIM	Ptgs1
2.00E-26	0.70127658	0.761	0.498	3.16E-22	NIM	Junb
2.21E-26	0.619853106	0.761	0.474	3.50E-22	NIM	Mafb
4.09E-26	0.528155106	0.345	0.073	6.46E-22	NIM	Slc2a5
6.66E-26	0.706367202	0.664	0.325	1.05E-21	NIM	Egr1
1.52E-25	0.733783426	0.717	0.407	2.41E-21	NIM	Ier2
2.50E-25	0.442473685	0.885	0.766	3.96E-21	NIM	Ubc
4.40E-25	0.763325123	0.708	0.379	6.96E-21	NIM	Fos
1.05E-24	0.267798203	0.938	0.89	1.66E-20	NIM	Cd9
2.07E-24	0.447169696	0.319	0.062	3.28E-20	NIM	Fam102b
2.21E-24	0.559937722	0.721	0.408	3.50E-20	NIM	Mef2c
3.73E-24	0.520520264	0.442	0.141	5.89E-20	NIM	Arhgap5
5.54E-24	0.555542354	0.637	0.314	8.76E-20	NIM	Plxdc2
1.72E-23	0.572457084	0.429	0.14	2.73E-19	NIM	Adrb2
2.80E-23	0.556206636	0.628	0.311	4.42E-19	NIM	Pmp22
3.37E-23	0.497681867	0.438	0.148	5.33E-19	NIM	Il6ra
5.13E-23	0.748088432	0.593	0.286	8.10E-19	NIM	Dusp1
1.11E-22	0.756503272	0.633	0.332	1.75E-18	NIM	Klf2
1.18E-22	0.592139572	0.659	0.326	1.86E-18	NIM	Ccnl1
1.54E-22	0.532113675	0.504	0.205	2.44E-18	NIM	Adap2os
1.84E-22	0.72916659	0.575	0.272	2.91E-18	NIM	Atf3
1.96E-22	0.509285483	0.677	0.374	3.09E-18	NIM	Susd3
3.78E-22	0.572034292	0.633	0.34	5.97E-18	NIM	Kctd12
6.60E-22	0.457610418	0.332	0.082	1.04E-17	NIM	Il17ra
9.29E-22	0.547533223	0.442	0.165	1.47E-17	NIM	Txnip
1.56E-21	0.523270546	0.611	0.307	2.47E-17	NIM	Slco2b1
2.17E-21	0.547958249	0.642	0.351	3.43E-17	NIM	Atf4
2.41E-21	0.512482652	0.491	0.199	3.80E-17	NIM	Mertk
2.44E-21	0.531991644	0.296	0.064	3.86E-17	NIM	Klf4
2.93E-21	0.582170584	0.46	0.182	4.62E-17	NIM	Tsc22d3
3.17E-21	0.502649836	0.442	0.158	5.02E-17	NIM	Ppp1r10
3.33E-21	0.404166363	0.274	0.053	5.27E-17	NIM	Klk8
3.35E-21	0.582166901	0.54	0.228	5.30E-17	NIM	Neat1
3.64E-21	0.527435154	0.588	0.298	5.75E-17	NIM	Tgfbr1
7.00E-21	0.513660166	0.518	0.227	1.11E-16	NIM	St3gal6
9.13E-21	0.527481589	0.673	0.382	1.44E-16	NIM	Fus
9.69E-21	0.627989164	0.695	0.37	1.53E-16	NIM	Zfp36
2.03E-20	0.532607468	0.615	0.315	3.21E-16	NIM	Mat2a
2.91E-20	0.446972785	0.35	0.101	4.59E-16	NIM	Pag1
7.18E-20	0.404092142	0.31	0.078	1.14E-15	NIM	Iffo1
7.81E-20	0.47067887	0.752	0.481	1.23E-15	NIM	Ifngr1
7.94E-20	0.491196805	0.58	0.284	1.25E-15	NIM	Mbnl1
1.55E-19	0.535328059	0.549	0.27	2.45E-15	NIM	Clk1
1.97E-19	0.507564015	0.301	0.075	3.12E-15	NIM	Hspa1a
2.74E-19	0.482166566	0.465	0.191	4.34E-15	NIM	Zfhx3
6.22E-19	0.456029733	0.748	0.47	9.83E-15	NIM	Son
7.87E-19	0.596893152	0.699	0.36	1.24E-14	NIM	Xist
1.19E-18	0.308122397	0.199	0.026	1.87E-14	NIM	Lrba
2.81E-18	0.511844265	0.664	0.391	4.44E-14	NIM	Cd14
2.88E-18	0.488524766	0.465	0.205	4.55E-14	NIM	Adap2
2.94E-18	0.420594271	0.27	0.064	4.65E-14	NIM	Gpr183
3.40E-18	0.455701218	0.752	0.5	5.38E-14	NIM	Rbm39
3.60E-18	0.471928483	0.717	0.429	5.69E-14	NIM	Rsrp1
3.71E-18	0.483048611	0.562	0.28	5.87E-14	NIM	Zfp36l2
3.94E-18	0.482721408	0.465	0.205	6.22E-14	NIM	Usp2
8.88E-18	0.437300577	0.451	0.188	1.40E-13	NIM	Srgap2
9.70E-18	0.327184462	0.252	0.054	1.53E-13	NIM	Col27a1
1.16E-17	0.449199726	0.407	0.154	1.83E-13	NIM	Ogfrl1
1.24E-17	0.492463569	0.562	0.284	1.96E-13	NIM	Wsb1
1.36E-17	0.403757227	0.796	0.585	2.15E-13	NIM	Glul
1.68E-17	0.454636266	0.699	0.438	2.65E-13	NIM	Rnase4
1.73E-17	0.418643578	0.412	0.154	2.73E-13	NIM	Tm6sf1
2.26E-17	0.496721665	0.664	0.402	3.57E-13	NIM	Pnrc1
6.31E-17	0.463740691	0.473	0.214	9.97E-13	NIM	Cfh
9.93E-17	0.480474565	0.588	0.321	1.57E-12	NIM	Skil
1.42E-16	0.447771889	0.558	0.297	2.24E-12	NIM	Fgd2
3.19E-16	0.444254821	0.496	0.241	5.05E-12	NIM	Ivns1abp
3.32E-16	0.421690077	0.403	0.151	5.25E-12	NIM	Fscn1
3.56E-16	0.556539987	0.527	0.281	5.63E-12	NIM	Cited2
4.09E-16	0.475355607	0.522	0.286	6.46E-12	NIM	Apbb1ip
5.14E-16	0.396829988	0.314	0.101	8.12E-12	NIM	St3gal5
5.73E-16	0.409573729	0.646	0.391	9.06E-12	NIM	Saraf
6.21E-16	0.398245733	0.385	0.149	9.82E-12	NIM	Rin2
7.30E-16	0.525581541	0.695	0.436	1.15E-11	NIM	Nfkbia
7.41E-16	0.543438058	0.385	0.152	1.17E-11	NIM	Fosb
7.52E-16	0.486958164	0.597	0.328	1.19E-11	NIM	Mcl1
8.93E-16	0.370498013	0.779	0.598	1.41E-11	NIM	Irf8
1.93E-15	0.430500121	0.655	0.39	3.05E-11	NIM	Hk2
2.01E-15	0.398401426	0.403	0.165	3.17E-11	NIM	Ptpre
3.23E-15	0.41930528	0.473	0.228	5.11E-11	NIM	Lyl1
3.90E-15	0.331156231	0.894	0.742	6.16E-11	NIM	Gnat1
4.18E-15	0.389914229	0.712	0.503	6.62E-11	NIM	Sirpa
7.11E-15	0.391145522	0.323	0.112	1.12E-10	NIM	Hhex
7.63E-15	0.455377396	0.478	0.247	1.21E-10	NIM	Srsf7
8.13E-15	0.557099074	0.531	0.289	1.28E-10	NIM	Klf6
9.12E-15	0.443824149	0.416	0.189	1.44E-10	NIM	Camk2n1
1.06E-14	0.460407609	0.509	0.28	1.68E-10	NIM	Ddx3x
1.31E-14	0.295080206	0.872	0.722	2.07E-10	NIM	Cd53
7.02E-14	0.408784093	0.398	0.18	1.11E-09	NIM	Slc16a6
8.26E-14	0.349323762	0.292	0.098	1.30E-09	NIM	Trim47
8.44E-14	0.418286995	0.58	0.37	1.33E-09	NIM	Fam105a
1.10E-13	0.576134757	0.664	0.481	1.74E-09	NIM	Ccl3
1.34E-13	0.42084251	0.584	0.342	2.13E-09	NIM	Eif5
1.57E-13	0.409356677	0.504	0.276	2.49E-09	NIM	Luc7l2
2.27E-13	0.330784779	0.292	0.098	3.58E-09	NIM	Rasgrp3
2.48E-13	0.316661534	0.885	0.775	3.91E-09	NIM	Pdc
2.63E-13	0.373314743	0.699	0.48	4.16E-09	NIM	Sft2d1
3.36E-13	0.374263971	0.673	0.466	5.32E-09	NIM	Srsf3
4.00E-13	0.397623157	0.527	0.298	6.32E-09	NIM	Rsrc2
4.10E-13	0.415802126	0.42	0.205	6.48E-09	NIM	Arl4c
4.94E-13	0.297637287	0.827	0.682	7.80E-09	NIM	Itgb5
5.81E-13	0.406341798	0.465	0.252	9.19E-09	NIM	Pla2g15
6.73E-13	0.378138523	0.642	0.424	1.06E-08	NIM	Abi3
7.24E-13	0.399728697	0.5	0.281	1.14E-08	NIM	Cirbp
7.51E-13	0.404711657	0.504	0.293	1.19E-08	NIM	Sfpq
7.77E-13	0.363642242	0.367	0.16	1.23E-08	NIM	Havcr2
7.91E-13	0.387308272	0.451	0.225	1.25E-08	NIM	PISD
7.98E-13	0.337568291	0.212	0.054	1.26E-08	NIM	Gadd45g
8.30E-13	0.371725487	0.398	0.186	1.31E-08	NIM	Golm1
8.90E-13	0.393687392	0.442	0.219	1.41E-08	NIM	Pmepa1
9.14E-13	0.302713126	0.929	0.783	1.44E-08	NIM	Rom1
1.03E-12	0.428543648	0.544	0.289	1.63E-08	NIM	Ppp1r15a
1.25E-12	0.290753225	0.239	0.07	1.98E-08	NIM	Plpp1
1.28E-12	0.28622039	0.221	0.062	2.02E-08	NIM	Errfi1
1.40E-12	0.385702095	0.429	0.217	2.22E-08	NIM	Mafg
1.75E-12	0.308917836	0.212	0.056	2.77E-08	NIM	Arl4d
2.46E-12	0.38135352	0.416	0.21	3.88E-08	NIM	Peli1
2.93E-12	0.362990054	0.438	0.222	4.63E-08	NIM	Hmha1
3.03E-12	0.253263999	0.177	0.039	4.79E-08	NIM	Cables1
3.43E-12	0.446961662	0.442	0.239	5.42E-08	NIM	Fcrls
3.44E-12	0.421890259	0.465	0.256	5.44E-08	NIM	Brd2
5.20E-12	0.375013583	0.394	0.193	8.22E-08	NIM	Klf13
5.26E-12	0.458757176	0.58	0.346	8.31E-08	NIM	Ier3
5.71E-12	0.366659212	0.491	0.275	9.03E-08	NIM	Tbxas1
6.73E-12	0.343337817	0.668	0.497	1.06E-07	NIM	Basp1
7.16E-12	0.363713249	0.465	0.247	1.13E-07	NIM	Inpp5d
7.42E-12	0.333183846	0.319	0.13	1.17E-07	NIM	Ppcdc
9.86E-12	0.364125747	0.562	0.351	1.56E-07	NIM	Cyth4
1.10E-11	0.37451911	0.367	0.169	1.74E-07	NIM	Tubb2a
1.16E-11	0.352387196	0.363	0.168	1.83E-07	NIM	Ssh2
1.33E-11	0.397271113	0.544	0.314	2.10E-07	NIM	Pou2f2
1.35E-11	0.356305932	0.367	0.169	2.14E-07	NIM	Lrp1
1.56E-11	0.387284287	0.46	0.255	2.47E-07	NIM	Tra2a
1.67E-11	0.369422989	0.372	0.182	2.65E-07	NIM	Smad7
1.99E-11	0.360333673	0.513	0.298	3.15E-07	NIM	Samsn1
2.03E-11	0.363051249	0.35	0.163	3.22E-07	NIM	Rlim
2.27E-11	0.35383339	0.46	0.25	3.58E-07	NIM	Xbp1
2.44E-11	0.327441812	0.783	0.607	3.85E-07	NIM	Hsp90aa1
2.64E-11	0.291427789	0.248	0.085	4.18E-07	NIM	Fmnl3
2.72E-11	0.340941271	0.531	0.306	4.30E-07	NIM	Nptn
2.91E-11	0.355290409	0.473	0.264	4.60E-07	NIM	Plekho1
2.93E-11	0.336784792	0.394	0.199	4.63E-07	NIM	Cebpg
3.35E-11	0.39729522	0.358	0.169	5.30E-07	NIM	Sertad1
3.61E-11	0.383960252	0.46	0.253	5.71E-07	NIM	Bhlhe41
3.63E-11	0.348245344	0.482	0.272	5.74E-07	NIM	Arf6
4.12E-11	0.348293109	0.412	0.21	6.52E-07	NIM	Asph
4.31E-11	0.281856376	0.867	0.753	6.81E-07	NIM	Unc119
5.92E-11	0.357874829	0.553	0.36	9.36E-07	NIM	Smap2
8.66E-11	0.368344418	0.456	0.259	1.37E-06	NIM	Mef2a
8.87E-11	0.319798299	0.372	0.177	1.40E-06	NIM	Gna15
1.04E-10	0.271231596	0.27	0.099	1.65E-06	NIM	Degs1
1.12E-10	0.369354846	0.42	0.216	1.77E-06	NIM	Herpud1
1.28E-10	0.312004127	0.686	0.528	2.03E-06	NIM	Anxa3
1.31E-10	0.314571534	0.274	0.109	2.07E-06	NIM	Elmo1
1.42E-10	0.360461935	0.553	0.345	2.25E-06	NIM	Tpst2
1.57E-10	0.345273205	0.367	0.18	2.48E-06	NIM	Cxxc5
1.61E-10	0.32962902	0.31	0.138	2.55E-06	NIM	Nrip1
1.67E-10	0.336933721	0.659	0.441	2.64E-06	NIM	Srrm2
1.72E-10	0.304857107	0.252	0.093	2.71E-06	NIM	Fam212a
1.73E-10	0.325506517	0.314	0.14	2.74E-06	NIM	Snx18
1.91E-10	0.258746348	0.199	0.057	3.02E-06	NIM	Sult1a1
1.99E-10	0.362798568	0.442	0.248	3.14E-06	NIM	Lsp1
2.04E-10	0.277388285	0.221	0.075	3.23E-06	NIM	Sall3
2.19E-10	0.363750833	0.491	0.284	3.47E-06	NIM	Ccl9
2.26E-10	0.26721238	0.248	0.087	3.57E-06	NIM	Opn1sw
2.32E-10	0.311268334	0.739	0.57	3.67E-06	NIM	Lair1
2.34E-10	0.379856724	0.513	0.325	3.71E-06	NIM	Zfand5
2.48E-10	0.345747876	0.394	0.208	3.92E-06	NIM	Arglu1
2.73E-10	0.391755379	0.478	0.278	4.31E-06	NIM	Rbp3
2.76E-10	0.313575746	0.363	0.174	4.36E-06	NIM	Ddx21
2.79E-10	0.280782276	0.239	0.087	4.41E-06	NIM	Foxn3
2.81E-10	0.323587685	0.748	0.582	4.44E-06	NIM	Hspa5
2.84E-10	0.335789665	0.438	0.239	4.48E-06	NIM	Il10ra
2.87E-10	0.331709909	0.535	0.343	4.53E-06	NIM	Sf3b1
3.44E-10	0.349208479	0.31	0.141	5.44E-06	NIM	Fam46a
3.59E-10	0.432399508	0.425	0.231	5.67E-06	NIM	Dnajb1
3.86E-10	0.265039586	0.212	0.07	6.10E-06	NIM	Il6st
5.41E-10	0.327021323	0.381	0.193	8.55E-06	NIM	Pros1
5.54E-10	0.319083661	0.447	0.25	8.75E-06	NIM	Rhoh
5.87E-10	0.304801692	0.35	0.168	9.28E-06	NIM	Adgrg1
6.06E-10	0.323641432	0.367	0.185	9.57E-06	NIM	Gm26699
7.60E-10	0.349329929	0.465	0.289	1.20E-05	NIM	Irf5
8.48E-10	0.335196137	0.496	0.318	1.34E-05	NIM	Arrb2
8.49E-10	0.305123671	0.221	0.079	1.34E-05	NIM	Tmx4
9.19E-10	0.268094448	0.243	0.093	1.45E-05	NIM	Gcnt1
9.50E-10	0.324222314	0.376	0.194	1.50E-05	NIM	Sipa1
9.98E-10	0.318310167	0.381	0.205	1.58E-05	NIM	Hps4
1.04E-09	0.321494749	0.345	0.172	1.65E-05	NIM	Tspan14
1.16E-09	0.325667636	0.358	0.182	1.83E-05	NIM	Cd34
1.18E-09	0.260239422	0.283	0.12	1.87E-05	NIM	0610040J01Rik
1.23E-09	0.252774934	0.845	0.733	1.95E-05	NIM	Olfml3
1.24E-09	0.316499434	0.336	0.163	1.96E-05	NIM	Maf
1.26E-09	0.370222125	0.465	0.28	1.99E-05	NIM	Icam1
1.48E-09	0.272444812	0.243	0.093	2.33E-05	NIM	Slc38a2
1.53E-09	0.262555391	0.265	0.107	2.42E-05	NIM	Cmklr1
1.53E-09	0.352215563	0.389	0.22	2.42E-05	NIM	Fam134b
1.62E-09	0.324382039	0.757	0.607	2.56E-05	NIM	Prph2
1.63E-09	0.32744825	0.341	0.169	2.57E-05	NIM	Nop56
1.73E-09	0.272057514	0.261	0.107	2.74E-05	NIM	Mfng
2.07E-09	0.31964064	0.367	0.197	3.27E-05	NIM	Taf7
2.09E-09	0.348355447	0.5	0.314	3.31E-05	NIM	Tuba1a
2.12E-09	0.325703406	0.372	0.2	3.36E-05	NIM	Nrros
2.19E-09	0.297350439	0.385	0.199	3.46E-05	NIM	Csnk1e
2.47E-09	0.319061531	0.597	0.41	3.90E-05	NIM	Evi2a
2.57E-09	0.319234364	0.385	0.207	4.07E-05	NIM	Frmd4a
2.60E-09	0.311966385	0.456	0.259	4.11E-05	NIM	Cd33
2.94E-09	0.332101319	0.637	0.447	4.65E-05	NIM	Slc3a2
2.95E-09	0.344081681	0.358	0.185	4.66E-05	NIM	Plk3
3.00E-09	0.294384572	0.296	0.137	4.74E-05	NIM	Clip1
3.03E-09	0.313078515	0.642	0.439	4.79E-05	NIM	F11r
3.51E-09	0.340282937	0.341	0.172	5.55E-05	NIM	Dnajb9
3.84E-09	0.252585695	0.252	0.104	6.08E-05	NIM	Frrs1
4.00E-09	0.25740769	0.212	0.076	6.32E-05	NIM	Fkbp5
4.02E-09	0.287005333	0.305	0.143	6.35E-05	NIM	Man1a2
4.45E-09	0.274827818	0.235	0.092	7.03E-05	NIM	Lrrc3
4.48E-09	0.312348284	0.478	0.283	7.09E-05	NIM	Cd180
4.91E-09	0.283072101	0.712	0.537	7.77E-05	NIM	Rabac1
5.13E-09	0.251897311	0.235	0.089	8.11E-05	NIM	Tob1
5.15E-09	0.304272984	0.314	0.155	8.14E-05	NIM	Tnpo3
5.29E-09	0.271775832	0.257	0.104	8.37E-05	NIM	Mid1ip1
6.71E-09	0.333151264	0.584	0.405	0.000105989	NIM	Ccl6
7.37E-09	0.311378542	0.456	0.272	0.000116451	NIM	Orai1
7.55E-09	0.285821393	0.686	0.517	0.000119367	NIM	Ywhah
9.64E-09	0.268474459	0.252	0.107	0.000152342	NIM	Fmnl1
9.83E-09	0.315430887	0.504	0.321	0.000155451	NIM	Ptp4a3
9.92E-09	0.310307135	0.376	0.21	0.000156736	NIM	Cttnbp2nl
1.04E-08	0.30643099	0.27	0.121	0.000164079	NIM	Chka
1.06E-08	0.308530442	0.54	0.352	0.000168217	NIM	Epb41l2
1.09E-08	0.299056199	0.327	0.165	0.000171824	NIM	Hnrnph1
1.26E-08	0.256932042	0.23	0.09	0.000198679	NIM	Mapk14
1.33E-08	0.349712879	0.553	0.382	0.000210666	NIM	C5ar1
1.39E-08	0.345742619	0.376	0.21	0.000219295	NIM	Ddit3
1.61E-08	0.283346838	0.358	0.188	0.000253954	NIM	Ube2e3
1.62E-08	0.302378499	0.442	0.267	0.000255717	NIM	Celf2
1.70E-08	0.273604898	0.292	0.138	0.000267982	NIM	Vgll4
1.70E-08	0.286883577	0.743	0.589	0.000269371	NIM	Btg1
1.77E-08	0.284418244	0.261	0.116	0.00028017	NIM	Vps37b
1.87E-08	0.294757744	0.628	0.446	0.000296043	NIM	Hpgds
1.88E-08	0.258102347	0.332	0.165	0.000296393	NIM	Zmiz1
1.89E-08	0.378776768	0.465	0.284	0.000299027	NIM	Socs3
1.94E-08	0.317995278	0.31	0.155	0.000305929	NIM	Gt(ROSA)26Sor
2.10E-08	0.295132496	0.615	0.45	0.000332255	NIM	Rtn4
2.20E-08	0.314933966	0.327	0.174	0.00034827	NIM	Pik3r1
2.34E-08	0.30351366	0.438	0.266	0.000370626	NIM	Cmtm6
2.36E-08	0.305719921	0.345	0.18	0.000373728	NIM	Tsc22d2
2.49E-08	0.269595749	0.301	0.144	0.000393035	NIM	Tbpl1
2.51E-08	0.265568026	0.301	0.146	0.00039668	NIM	Pura
2.62E-08	0.302808475	0.314	0.163	0.000414701	NIM	Git2
2.65E-08	0.289667313	0.363	0.203	0.000418165	NIM	Tgoln1
2.74E-08	0.302953005	0.469	0.275	0.000432445	NIM	Pde6h
2.86E-08	0.28152624	0.265	0.124	0.000451921	NIM	Ankrd44
2.98E-08	0.327579073	0.5	0.309	0.000471189	NIM	Zfp36l1
2.98E-08	0.36114662	0.5	0.309	0.000471672	NIM	Nfkbiz
3.03E-08	0.281631192	0.27	0.129	0.000479586	NIM	Lfng
3.25E-08	0.30636131	0.482	0.323	0.000513904	NIM	Dhrs3
3.35E-08	0.309284861	0.438	0.267	0.000529881	NIM	Map1lc3a
3.85E-08	0.277157186	0.642	0.481	0.000607962	NIM	Tcn2
4.27E-08	0.370601976	0.173	0.057	0.000674381	NIM	Adamts1
5.16E-08	0.256593381	0.195	0.073	0.000816183	NIM	Gm26532
5.51E-08	0.341043636	0.403	0.241	0.000871116	NIM	Pde6b
5.55E-08	0.251501219	0.743	0.585	0.000877689	NIM	Hnrnpa2b1
6.11E-08	0.308340941	0.456	0.284	0.000966355	NIM	Bmp2k
6.45E-08	0.29566311	0.279	0.137	0.00102008	NIM	Irf2bpl
7.15E-08	0.310909992	0.602	0.436	0.001130791	NIM	Guca1b
7.42E-08	0.261124252	0.341	0.179	0.001172131	NIM	Jmjd1c
7.81E-08	0.264179951	0.332	0.175	0.00123511	NIM	Lims1
9.61E-08	0.273977576	0.363	0.197	0.001519074	NIM	Edem1
9.87E-08	0.25854609	0.288	0.143	0.001560144	NIM	Asap1
1.00E-07	0.26143425	0.265	0.126	0.001588251	NIM	Arhgef1
1.08E-07	0.279486891	0.274	0.137	0.001705098	NIM	Nufip2
1.24E-07	0.265804345	0.65	0.505	0.001954132	NIM	Cd37
1.33E-07	0.272301712	0.288	0.144	0.002104399	NIM	Mylip
1.60E-07	0.256222189	0.279	0.138	0.002533393	NIM	Mknk1
1.63E-07	0.289096318	0.478	0.306	0.002568849	NIM	Cyfip1
1.69E-07	0.27238991	0.332	0.175	0.002677511	NIM	BC037034
1.81E-07	0.310386966	0.288	0.143	0.002868725	NIM	Mir124-2hg
2.39E-07	0.279930049	0.283	0.144	0.003776256	NIM	Erdr1
2.73E-07	0.283365993	0.491	0.339	0.004320862	NIM	Tsc22d4
3.14E-07	0.279452275	0.367	0.22	0.004964419	NIM	Cggbp1
3.75E-07	0.258923856	0.31	0.168	0.005925308	NIM	Ccnl2
3.78E-07	0.252480471	0.301	0.158	0.005970935	NIM	Pde3b
4.18E-07	0.251449434	0.235	0.109	0.006613156	NIM	Pdgfb
4.30E-07	0.261634195	0.372	0.217	0.006790356	NIM	Akirin2
4.41E-07	0.279681485	0.323	0.186	0.00696516	NIM	Ikzf1
4.50E-07	0.251415467	0.274	0.143	0.007120684	NIM	Pttg1ip
4.82E-07	0.279279383	0.323	0.179	0.00761947	NIM	Zbtb7a
5.63E-07	0.26713657	0.332	0.191	0.008903308	NIM	Pnisr
5.64E-07	0.254575029	0.261	0.13	0.008916281	NIM	Dusp3
5.82E-07	0.30637905	0.385	0.23	0.009196997	NIM	Kdm6b
6.38E-07	0.252023099	0.252	0.124	0.010080711	NIM	Rtn4rl1
6.82E-07	0.250878902	0.252	0.124	0.010785895	NIM	Ccng2
7.59E-07	0.266034869	0.451	0.3	0.011997464	NIM	Srsf6
8.46E-07	0.25948098	0.451	0.3	0.013371228	NIM	Rnf13
9.35E-07	0.257157633	0.327	0.188	0.014772565	NIM	Ppp1r14b
1.09E-06	0.265371812	0.354	0.207	0.017277466	NIM	Ecscr
1.13E-06	0.278826918	0.394	0.244	0.017808811	NIM	Ccr5
1.15E-06	0.251910619	0.327	0.185	0.018249528	NIM	Mtus1
1.20E-06	0.269328574	0.465	0.321	0.01889626	NIM	Commd8
1.67E-06	0.276027447	0.181	0.076	0.02640549	NIM	Otud1
2.36E-06	0.253679398	0.562	0.424	0.037367118	NIM	Tgfb1
3.28E-06	0.25555552	0.336	0.191	0.051801068	NIM	Reep6
3.77E-06	0.266330069	0.23	0.115	0.059636902	NIM	Crx
4.39E-06	0.271197442	0.487	0.349	0.069464306	NIM	P2ry6
6.07E-06	0.279328616	0.412	0.278	0.095988843	NIM	Slc6a6
9.95E-06	0.25327438	0.447	0.312	0.157207616	NIM	Ctsf
1.60E-05	0.25837629	0.296	0.175	0.253630103	NIM	Gadd45b
3.59E-05	0.255544661	0.265	0.152	0.567700071	NIM	Pde6a
1.61E-67	0.955450191	0.545	0.024	2.55E-63	IAM 2	Birc5
2.81E-61	0.897101282	0.519	0.025	4.44E-57	IAM 2	2810417H13Rik
4.03E-52	1.128715953	0.805	0.137	6.38E-48	IAM 2	Stmn1
6.99E-50	0.871758029	0.481	0.032	1.10E-45	IAM 2	Ube2c
7.62E-48	0.537617462	0.312	0.005	1.20E-43	IAM 2	Pbk
9.35E-48	0.455091813	0.299	0.004	1.48E-43	IAM 2	Nusap1
1.43E-41	0.426917991	0.286	0.006	2.26E-37	IAM 2	Cdc20
2.15E-36	0.709736494	0.506	0.062	3.40E-32	IAM 2	Cks1b
5.72E-35	0.521922867	0.338	0.021	9.04E-31	IAM 2	Tk1
2.93E-34	0.679830927	0.416	0.042	4.62E-30	IAM 2	Cdk1
2.59E-33	0.423569186	0.247	0.008	4.10E-29	IAM 2	Lockd
7.13E-33	0.609560708	0.403	0.039	1.13E-28	IAM 2	Cenpa
6.34E-32	0.397028263	0.247	0.009	1.00E-27	IAM 2	Ccnb2
1.59E-31	0.323176245	0.208	0.004	2.51E-27	IAM 2	Nuf2
4.92E-31	0.741021176	0.987	0.662	7.78E-27	IAM 2	H2afz
2.73E-30	0.355169139	0.221	0.006	4.32E-26	IAM 2	Ccna2
7.65E-30	0.35048132	0.208	0.005	1.21E-25	IAM 2	Prc1
3.53E-29	0.436726934	0.312	0.024	5.58E-25	IAM 2	Racgap1
1.08E-28	0.360466432	0.221	0.008	1.71E-24	IAM 2	Ccnb1
3.24E-28	0.560650323	0.325	0.029	5.13E-24	IAM 2	Top2a
3.78E-28	0.461498561	0.247	0.013	5.98E-24	IAM 2	Rrm2
1.60E-27	0.824369812	0.896	0.393	2.52E-23	IAM 2	Hmgb2
5.35E-27	0.475145707	0.338	0.034	8.46E-23	IAM 2	Smc2
9.02E-27	0.347994499	0.234	0.011	1.43E-22	IAM 2	Cdca3
9.72E-27	0.26165521	0.169	0.003	1.54E-22	IAM 2	Cd28
1.33E-25	0.667085671	0.481	0.086	2.11E-21	IAM 2	H2afx
3.25E-24	0.462474593	0.364	0.048	5.14E-20	IAM 2	Smc4
7.04E-24	0.268476395	0.208	0.01	1.11E-19	IAM 2	Il7r
7.66E-24	0.280891635	0.208	0.01	1.21E-19	IAM 2	Cd2
1.80E-23	0.368850453	0.273	0.024	2.85E-19	IAM 2	Spc24
2.64E-23	0.333497015	0.195	0.009	4.18E-19	IAM 2	Cdkn3
2.84E-23	0.614784152	1	0.719	4.48E-19	IAM 2	Tuba1b
1.48E-22	0.614578984	0.974	0.694	2.33E-18	IAM 2	Tubb5
9.67E-22	0.379615906	0.273	0.026	1.53E-17	IAM 2	Spc25
2.83E-21	0.302022466	0.26	0.024	4.47E-17	IAM 2	Cdca8
6.63E-21	0.382119346	0.312	0.039	1.05E-16	IAM 2	Rrm1
5.77E-20	0.259067242	0.208	0.015	9.12E-16	IAM 2	1-Sep
1.67E-19	0.41328053	0.286	0.035	2.64E-15	IAM 2	Cd3d
1.44E-18	0.307345437	0.208	0.018	2.27E-14	IAM 2	Lat
1.55E-18	0.394818878	0.26	0.03	2.45E-14	IAM 2	Tyms
3.77E-18	0.286900621	0.195	0.015	5.96E-14	IAM 2	Asf1b
1.90E-17	0.293315703	0.195	0.016	3.00E-13	IAM 2	Knstrn
2.11E-17	0.369300517	0.182	0.014	3.34E-13	IAM 2	Ms4a4b
2.30E-17	0.57387716	0.948	0.636	3.64E-13	IAM 2	Hmgb1
3.66E-17	0.269918499	0.182	0.014	5.78E-13	IAM 2	Prim1
7.60E-16	0.283764354	0.195	0.019	1.20E-11	IAM 2	Gimap4
4.04E-15	0.612655889	0.649	0.255	6.39E-11	IAM 2	Tagln2
6.21E-15	0.263237799	0.169	0.015	9.81E-11	IAM 2	Aurkb
6.37E-15	0.338781027	0.26	0.04	1.01E-10	IAM 2	Lig1
1.53E-14	0.302008349	0.221	0.029	2.42E-10	IAM 2	Mcm6
1.94E-14	0.571252176	0.597	0.223	3.07E-10	IAM 2	Tubb4b
3.34E-14	0.389150271	0.338	0.072	5.28E-10	IAM 2	Pmf1
3.74E-14	0.369736147	0.247	0.039	5.91E-10	IAM 2	Incenp
6.81E-14	0.251310916	0.208	0.026	1.08E-09	IAM 2	Mad2l1
1.50E-13	0.343246745	0.312	0.064	2.38E-09	IAM 2	Rad21
2.02E-13	0.332527889	0.208	0.029	3.19E-09	IAM 2	Nkg7
2.25E-13	0.476258752	0.935	0.707	3.55E-09	IAM 2	Tmsb10
2.34E-13	0.41836638	0.338	0.077	3.69E-09	IAM 2	Ccdc34
3.72E-13	0.558689546	0.584	0.221	5.89E-09	IAM 2	Crip1
4.52E-13	0.250081641	0.221	0.033	7.14E-09	IAM 2	Gimap6
7.33E-13	0.497229574	0.455	0.144	1.16E-08	IAM 2	Cks2
1.10E-12	0.495446197	0.987	0.609	1.74E-08	IAM 2	Txn1
1.51E-12	0.475129048	0.636	0.252	2.39E-08	IAM 2	Rnaseh2c
1.85E-12	0.414938958	0.364	0.093	2.92E-08	IAM 2	Cdkn2c
2.47E-12	0.291554358	0.208	0.032	3.90E-08	IAM 2	Mcm7
9.88E-12	0.346551636	0.935	0.748	1.56E-07	IAM 2	Psmb8
1.41E-11	0.400492449	0.221	0.04	2.23E-07	IAM 2	Cd3g
1.77E-11	0.516842821	0.597	0.27	2.80E-07	IAM 2	Tuba1c
3.96E-11	0.433778936	0.922	0.631	6.26E-07	IAM 2	Sumo2
5.99E-11	0.516541152	0.701	0.361	9.47E-07	IAM 2	Ranbp1
1.11E-10	0.341226588	0.234	0.048	1.76E-06	IAM 2	Ltb
1.12E-10	0.427218475	0.494	0.183	1.77E-06	IAM 2	Nucks1
4.51E-10	0.461877677	0.896	0.608	7.13E-06	IAM 2	AW112010
6.18E-10	0.485595883	0.818	0.492	9.77E-06	IAM 2	Ly6a
1.39E-09	0.406130415	0.455	0.172	2.19E-05	IAM 2	Lsm2
1.47E-09	0.374339325	0.519	0.201	2.32E-05	IAM 2	Glrx
1.88E-09	0.346326032	0.377	0.122	2.97E-05	IAM 2	Lmnb1
2.72E-09	0.297983543	0.221	0.049	4.30E-05	IAM 2	Reep4
3.44E-09	0.33072127	0.377	0.122	5.43E-05	IAM 2	Hat1
4.67E-09	0.313587303	0.286	0.079	7.38E-05	IAM 2	Cdkn2d
5.43E-09	0.256036785	0.234	0.054	8.59E-05	IAM 2	Nde1
7.52E-09	0.438575969	0.571	0.262	0.000118922	IAM 2	2700094K13Rik
1.59E-08	0.417969733	0.636	0.319	0.00025149	IAM 2	Anp32b
1.63E-08	0.411765696	0.584	0.29	0.000257345	IAM 2	H2afv
1.99E-08	0.428361586	0.584	0.272	0.000314401	IAM 2	Dek
2.86E-08	0.40069441	0.571	0.267	0.00045229	IAM 2	Nap1l1
3.24E-08	0.412596973	0.519	0.24	0.000512678	IAM 2	Wbp5
3.35E-08	0.285783273	0.221	0.055	0.000529412	IAM 2	Gmnn
3.67E-08	0.414128095	0.792	0.464	0.000579808	IAM 2	Hnrnpa3
4.44E-08	0.291000971	0.429	0.16	0.000701074	IAM 2	Pbdc1
4.60E-08	0.422412474	0.714	0.451	0.000726869	IAM 2	Ran
6.81E-08	0.324998697	0.247	0.071	0.001076453	IAM 2	S100a10
7.03E-08	0.358793197	0.61	0.286	0.001111324	IAM 2	H2-Q6
1.16E-07	0.283729175	0.312	0.102	0.001830878	IAM 2	Haus8
1.47E-07	0.385988613	0.818	0.586	0.002319498	IAM 2	Arl6ip1
1.55E-07	0.406427712	0.636	0.349	0.00245762	IAM 2	Nme1
2.25E-07	0.409692517	0.662	0.358	0.003557496	IAM 2	Ms4a6c
2.35E-07	0.385416166	0.701	0.411	0.00371572	IAM 2	Hn1
2.60E-07	0.353497925	0.883	0.634	0.00411348	IAM 2	Ndufa13
3.26E-07	0.400056763	0.675	0.402	0.005154039	IAM 2	Bcl2a1d
3.50E-07	0.374656102	0.519	0.255	0.00553382	IAM 2	Lsm5
3.91E-07	0.378973906	0.805	0.527	0.006181414	IAM 2	Fxyd5
4.05E-07	0.275650464	0.312	0.108	0.006404467	IAM 2	Srsf1
4.62E-07	0.330433466	0.494	0.224	0.007303067	IAM 2	0610010K14Rik
4.67E-07	0.275088423	0.325	0.116	0.007381216	IAM 2	Tmem242
5.29E-07	0.352831742	0.558	0.269	0.008357027	IAM 2	Phf11b
9.55E-07	0.311064369	0.377	0.156	0.015094706	IAM 2	Lsm3
1.01E-06	0.382162102	0.532	0.28	0.015972509	IAM 2	Snrpd1
1.03E-06	0.330910023	0.442	0.201	0.016209447	IAM 2	Dnajc15
1.09E-06	0.391055374	0.299	0.112	0.017211956	IAM 2	S100a6
1.11E-06	0.362273974	0.597	0.335	0.017595924	IAM 2	Fam96a
1.12E-06	0.330945074	0.532	0.269	0.017730389	IAM 2	Ubald2
1.15E-06	0.350866929	0.532	0.264	0.018187579	IAM 2	Anp32e
1.26E-06	0.258657368	0.377	0.149	0.019858663	IAM 2	Ssna1
1.30E-06	0.295672926	0.234	0.072	0.020532557	IAM 2	S100a4
1.31E-06	0.329023765	0.519	0.242	0.020781592	IAM 2	Cbx3
1.32E-06	0.298841664	0.351	0.14	0.020867459	IAM 2	Gm8186
1.49E-06	0.302934725	0.195	0.053	0.023610474	IAM 2	Hist1h2ap
1.52E-06	0.260386505	0.312	0.115	0.02407181	IAM 2	Nmi
1.64E-06	0.402089584	0.61	0.375	0.025961776	IAM 2	Ube2s
1.82E-06	0.325114959	0.818	0.603	0.028746172	IAM 2	Snrpg
2.05E-06	0.296345924	0.39	0.168	0.032355022	IAM 2	Mrpl27
2.07E-06	0.32309526	0.494	0.233	0.032759764	IAM 2	Banf1
2.13E-06	0.322605038	0.597	0.308	0.033681747	IAM 2	Snrpc
2.14E-06	0.291355728	0.87	0.704	0.033842943	IAM 2	Ybx1
2.52E-06	0.292430889	0.403	0.175	0.039885471	IAM 2	Ube2l6
2.80E-06	0.27609515	0.338	0.135	0.044233625	IAM 2	1700020I14Rik
3.23E-06	0.339588428	0.766	0.448	0.051008968	IAM 2	Hprt
3.96E-06	0.318093183	0.532	0.271	0.062643976	IAM 2	Mrpl14
4.28E-06	0.334809838	0.792	0.508	0.067721778	IAM 2	Psmb9
4.95E-06	0.345318603	0.714	0.429	0.078204329	IAM 2	Snrpf
5.30E-06	0.250440309	0.909	0.774	0.083822266	IAM 2	Myl6
7.30E-06	0.318178291	0.857	0.615	0.115380533	IAM 2	Uqcr10
7.84E-06	0.322489158	0.494	0.253	0.123851205	IAM 2	Il2rg
1.05E-05	0.327680339	0.597	0.328	0.166590881	IAM 2	Lsm4
1.11E-05	0.340784202	0.896	0.673	0.175995167	IAM 2	Ccl12
1.11E-05	0.334496266	0.688	0.441	0.176120564	IAM 2	Cycs
1.14E-05	0.271094352	0.312	0.13	0.179469032	IAM 2	Tmpo
1.17E-05	0.333885273	0.766	0.501	0.185000289	IAM 2	Ap2s1
1.22E-05	0.271208876	0.87	0.715	0.192165179	IAM 2	Arhgdib
1.29E-05	0.3303494	0.662	0.417	0.204650544	IAM 2	Erh
1.39E-05	0.311293854	0.714	0.424	0.219163256	IAM 2	Ndufa11
1.43E-05	0.273883143	0.935	0.731	0.225988305	IAM 2	Atp5j
1.57E-05	0.252541972	0.377	0.17	0.248809963	IAM 2	Pgk1
2.13E-05	0.265105129	0.481	0.232	0.336609255	IAM 2	Vim
2.26E-05	0.283850749	0.883	0.681	0.356711031	IAM 2	Shfm1
2.28E-05	0.266032897	0.922	0.733	0.360697913	IAM 2	Tspo
2.39E-05	0.268716693	0.442	0.218	0.377508163	IAM 2	Impdh2
2.42E-05	0.330450409	0.623	0.387	0.381809192	IAM 2	Hmgn2
2.76E-05	0.312367733	0.636	0.385	0.436788335	IAM 2	Rab5c
3.05E-05	0.322682413	0.675	0.472	0.481580112	IAM 2	Bola2
3.14E-05	0.305590677	0.727	0.523	0.496670981	IAM 2	Serbp1
3.33E-05	0.294810012	0.519	0.289	0.525722203	IAM 2	Aes
3.45E-05	0.278784033	0.857	0.677	0.545286795	IAM 2	Tceb2
3.90E-05	0.305900725	0.779	0.526	0.616162186	IAM 2	Ppp1ca
4.54E-05	0.266255604	0.429	0.216	0.71799099	IAM 2	Ahsa1
4.68E-05	0.323021605	0.519	0.305	0.740286924	IAM 2	Nudc
4.76E-05	0.333711159	0.701	0.488	0.752471235	IAM 2	Gatm
4.95E-05	0.300390435	0.584	0.34	0.782253592	IAM 2	Lcp1
5.21E-05	0.297423286	0.727	0.443	0.822923339	IAM 2	Psmb10
5.38E-05	0.304752384	0.714	0.448	0.850361567	IAM 2	Emp3
5.89E-05	0.264864165	0.494	0.262	0.931209954	IAM 2	Gtf2h5
6.07E-05	0.297027537	0.662	0.397	0.959887047	IAM 2	Atp5g3
6.25E-05	0.291844917	0.948	0.754	0.98798884	IAM 2	Ifi27l2a
6.40E-05	0.27151273	0.571	0.315	1	IAM 2	Dpm3
6.45E-05	0.35997022	0.403	0.208	1	IAM 2	Cxcl10
6.48E-05	0.267409994	0.39	0.19	1	IAM 2	Ufm1
7.60E-05	0.291697102	0.74	0.517	1	IAM 2	Arf1
7.71E-05	0.335534466	0.896	0.617	1	IAM 2	H2-Ab1
8.24E-05	0.327457641	0.974	0.753	1	IAM 2	Cd74
8.55E-05	0.286046045	0.623	0.404	1	IAM 2	Calm3
9.77E-05	0.29400667	0.675	0.459	1	IAM 2	Swi5
0.000108833	0.278632255	0.584	0.358	1	IAM 2	Mrpl33
0.000112712	0.275627501	0.727	0.487	1	IAM 2	Prdx2
0.00011635	0.288328902	0.584	0.348	1	IAM 2	Sec11c
0.0001246	0.257186301	0.883	0.712	1	IAM 2	Hint1
0.000125933	0.293314756	0.649	0.44	1	IAM 2	Ube2l3
0.000161952	0.275645645	0.26	0.115	1	IAM 2	S100a11
0.000173489	0.266984182	0.39	0.207	1	IAM 2	Pa2g4
0.000180452	0.268765583	0.532	0.285	1	IAM 2	Cxcl9
0.000193638	0.310210045	0.87	0.564	1	IAM 2	H2-Aa
0.000219464	0.276310145	0.779	0.591	1	IAM 2	Rps27l
0.000227387	0.258261953	0.532	0.318	1	IAM 2	Ube2n
0.00023636	0.264938181	0.636	0.387	1	IAM 2	Uqcc2
0.000256489	0.257736605	0.571	0.334	1	IAM 2	Anapc11
0.000256617	0.272902016	0.831	0.622	1	IAM 2	Atpif1
0.000267418	0.275244242	0.584	0.371	1	IAM 2	Set
0.000268857	0.271788019	0.649	0.42	1	IAM 2	Psma5
0.000318127	0.263162707	0.701	0.467	1	IAM 2	Snrpe
0.000337016	0.260441403	0.442	0.251	1	IAM 2	Pcna
0.00043642	0.280330389	0.351	0.195	1	IAM 2	Hcst
0.000441757	0.251533852	0.455	0.259	1	IAM 2	Cybb
0.000466805	0.275296318	0.364	0.193	1	IAM 2	Lgals1
0.000481665	0.263256383	0.675	0.43	1	IAM 2	Dbi
0.000676054	0.254421605	0.753	0.527	1	IAM 2	Myl12b
0.000720684	0.296113698	0.779	0.526	1	IAM 2	H2-Eb1
0.000792066	0.250423248	0.87	0.687	1	IAM 2	Ifitm3
0.000870056	0.262346918	0.519	0.343	1	IAM 2	Plgrkt
0.000873826	0.250321003	0.701	0.482	1	IAM 2	Psmb3
0.001233073	0.252988757	0.766	0.571	1	IAM 2	H2-Q7
0.002137346	0.254360216	0.714	0.496	1	IAM 2	Cd72
